# Supplementary material for: Integrated multi-omics analysis uncovers cervicovaginal ecological networks and their association with Chlamydia trachomatis load
Source: Infect Immun. 2026 Jun 12;94(7):e00681-25. doi: 10.1128/iai.00681-25 (PMC13367043; doi:10.1128/iai.00681-25)
Supplement: Data S1 — MST metabolite abundance comparisons & MST vs. CST statistical testing. [file iai.00681-25-s0001.xlsx]

## Sheet: MST_Metabolite_Diff_Analysis
Data S1. MST metabolite abundance comparisons & MST vs CST statistical testing.
feature	test_var	test_MST	coef	std err	p-value	test_var_name	N	reference_MST	q-value
Indole-3-aldehyde	MST	II	-4.74652	0.407633	1.28116e-20	MSTII	108	III	6.53392e-19
Quinolinic acid	MST	II	-2.9589	0.260379	5.38973e-20	MSTII	108	III	1.37438e-18
Kynurenic acid	MST	II	-2.50388	0.251392	7.5349e-17	MSTII	108	III	7.6856e-16
N-Acetyltryptophan	MST	II	-3.04426	0.36119	1.99359e-13	MSTII	108	III	1.27091e-12
Tryptamine	MST	I	-8.15021	1.03771	3.64912e-12	MSTI	108	III	1.86105e-11
Indole-3-acetic acid	MST	II	-2.99693	0.397693	1.79131e-11	MSTII	108	III	8.30518e-11
Xanthurenic acid	MST	II	-2.879	0.387648	3.07636e-11	MSTII	108	III	1.30745e-10
3-Hydroxyanthranilic acid	MST	II	-1.74693	0.269844	3.12708e-09	MSTII	108	III	1.22678e-08
5-Hydroxyindoleacetic acid	MST	II	-2.88508	0.49911	7.71865e-08	MSTII	108	III	2.18695e-07
β-NAD	MST	II	-1.77597	0.31625	1.61374e-07	MSTII	108	III	4.33161e-07
Indole-3-acetic acid	MST	I	-2.78761	0.50474	2.43445e-07	MSTI	108	III	5.89432e-07
Tryptophan	MST	I	2.89564	0.525239	2.54265e-07	MSTI	108	III	5.89432e-07
3-Indoxylsulfate	MST	II	-1.90125	0.359875	6.92713e-07	MSTII	108	III	1.47201e-06
Kynurenine	MST	II	-1.45899	0.294967	2.88707e-06	MSTII	108	III	5.88963e-06
Indole-3-propionic acid	MST	I	-4.07072	0.849187	5.41885e-06	MSTI	108	III	1.02356e-05
Xanthurenic acid	MST	I	2.29531	0.491992	9.12099e-06	MSTI	108	III	1.60404e-05
Indole-3-acrylic acid	MST	I	-4.52876	0.975991	1.00923e-05	MSTI	108	III	1.71569e-05
Indole-3-propionic acid	MST	II	-2.9548	0.669088	2.44787e-05	MSTII	108	III	4.02714e-05
Indole-3-acrylic acid	MST	II	-3.34944	0.768999	3.09667e-05	MSTII	108	III	4.93532e-05
Indole-3-lactic acid	MST	II	-1.79147	0.455126	0.000149064	MSTII	108	III	0.000230372
Tryptamine	MST	II	-3.15047	0.817624	0.000200998	MSTII	108	III	0.000301498
Tryptophan	MST	II	-1.5199	0.413844	0.000379619	MSTII	108	III	0.000553159
Kynurenic acid	MST	I	-1.00495	0.319059	0.00212875	MSTI	108	III	0.00301574
Indole-3-lactic acid	MST	I	1.53408	0.577633	0.00914538	MSTI	108	III	0.0126058
N-Acetyltryptophan	MST	I	0.867289	0.458412	0.061254	MSTI	108	III	0.0822093
β-NAD	MST	I	0.747365	0.401375	0.0653981	MSTI	108	III	0.0855206
3-Indoxylsulfate	MST	I	0.838387	0.456743	0.0692503	MSTI	108	III	0.0882942
Kynurenine	MST	I	0.517544	0.374363	0.169763	MSTI	108	III	0.211168
5-Hydroxyindoleacetic acid	MST	I	0.858507	0.633457	0.178239	MSTI	108	III	0.216433
Indole-3-aldehyde	MST	I	0.574829	0.517356	0.269068	MSTI	108	III	0.304944
Quinolinic acid	MST	I	-0.327227	0.330465	0.324352	MSTI	108	III	0.359608
3-Hydroxyanthranilic acid	MST	I	0.129599	0.342479	0.705886	MSTI	108	III	0.720003
Melatonin	MST	II	-0.0134348	0.0353801	0.704914	MSTII	108	III	0.720003
Melatonin	MST	I	0.0121324	0.0449034	0.787545	MSTI	108	III	0.787545
Indole-3-aldehyde	MST	III	4.74652	0.407633	1.28116e-20	MSTIII	108	II	6.53392e-19
Quinolinic acid	MST	III	2.9589	0.260379	5.38973e-20	MSTIII	108	II	1.37438e-18
Xanthurenic acid	MST	I	5.17431	0.488509	2.87229e-18	MSTI	108	II	4.88289e-17
Indole-3-aldehyde	MST	I	5.32135	0.513694	9.57684e-18	MSTI	108	II	1.22105e-16
Kynurenic acid	MST	III	2.50388	0.251392	7.5349e-17	MSTIII	108	II	7.6856e-16
N-Acetyltryptophan	MST	I	3.91155	0.455167	8.5787e-14	MSTI	108	II	7.2919e-13
Tryptophan	MST	I	4.41554	0.521521	1.6405e-13	MSTI	108	II	1.19522e-12
N-Acetyltryptophan	MST	III	3.04426	0.36119	1.99359e-13	MSTIII	108	II	1.27091e-12
Quinolinic acid	MST	I	2.63168	0.328126	1.57974e-12	MSTI	108	II	8.95186e-12
Indole-3-acetic acid	MST	III	2.99693	0.397693	1.79131e-11	MSTIII	108	II	8.30518e-11
Xanthurenic acid	MST	III	2.879	0.387648	3.07636e-11	MSTIII	108	II	1.30745e-10
3-Hydroxyanthranilic acid	MST	III	1.74693	0.269844	3.12708e-09	MSTIII	108	II	1.22678e-08
β-NAD	MST	I	2.52334	0.398534	6.1132e-09	MSTI	108	II	2.22695e-08
3-Indoxylsulfate	MST	I	2.73964	0.45351	2.35706e-08	MSTI	108	II	8.014e-08
5-Hydroxyindoleacetic acid	MST	I	3.74359	0.628972	3.545e-08	MSTI	108	II	1.12997e-07
Indole-3-lactic acid	MST	I	3.32554	0.573543	7.12355e-08	MSTI	108	II	2.13707e-07
5-Hydroxyindoleacetic acid	MST	III	2.88508	0.49911	7.71865e-08	MSTIII	108	II	2.18695e-07
β-NAD	MST	III	1.77597	0.31625	1.61374e-07	MSTIII	108	II	4.33161e-07
3-Hydroxyanthranilic acid	MST	I	1.87653	0.340054	2.48343e-07	MSTI	108	II	5.89432e-07
Kynurenine	MST	I	1.97653	0.371713	5.97402e-07	MSTI	108	II	1.32467e-06
3-Indoxylsulfate	MST	III	1.90125	0.359875	6.92713e-07	MSTIII	108	II	1.47201e-06
Kynurenine	MST	III	1.45899	0.294967	2.88707e-06	MSTIII	108	II	5.88963e-06
Tryptamine	MST	I	-4.99974	1.03036	4.25791e-06	MSTI	108	II	8.35205e-06
Kynurenic acid	MST	I	1.49892	0.3168	6.98223e-06	MSTI	108	II	1.27176e-05
Indole-3-propionic acid	MST	III	2.9548	0.669088	2.44787e-05	MSTIII	108	II	4.02714e-05
Indole-3-acrylic acid	MST	III	3.34944	0.768999	3.09667e-05	MSTIII	108	II	4.93532e-05
Indole-3-lactic acid	MST	III	1.79147	0.455126	0.000149064	MSTIII	108	II	0.000230372
Tryptamine	MST	III	3.15047	0.817624	0.000200998	MSTIII	108	II	0.000301498
Tryptophan	MST	III	1.5199	0.413844	0.000379619	MSTIII	108	II	0.000553159
Indole-3-propionic acid	MST	I	-1.11592	0.843175	0.188554	MSTI	108	II	0.223634
Indole-3-acrylic acid	MST	I	-1.17933	0.969082	0.226351	MSTI	108	II	0.262361
Melatonin	MST	I	0.0255673	0.0445855	0.567571	MSTI	108	II	0.615875
Indole-3-acetic acid	MST	I	0.209322	0.501167	0.677041	MSTI	108	II	0.719356
Melatonin	MST	III	0.0134348	0.0353801	0.704914	MSTIII	108	II	0.720003
Xanthurenic acid	MST	II	-5.17431	0.488509	2.87229e-18	MSTII	108	I	4.88289e-17
Indole-3-aldehyde	MST	II	-5.32135	0.513694	9.57684e-18	MSTII	108	I	1.22105e-16
N-Acetyltryptophan	MST	II	-3.91155	0.455167	8.5787e-14	MSTII	108	I	7.2919e-13
Tryptophan	MST	II	-4.41554	0.521521	1.6405e-13	MSTII	108	I	1.19522e-12
Quinolinic acid	MST	II	-2.63168	0.328126	1.57974e-12	MSTII	108	I	8.95186e-12
Tryptamine	MST	III	8.15021	1.03771	3.64912e-12	MSTIII	108	I	1.86105e-11
β-NAD	MST	II	-2.52334	0.398534	6.1132e-09	MSTII	108	I	2.22695e-08
3-Indoxylsulfate	MST	II	-2.73964	0.45351	2.35706e-08	MSTII	108	I	8.014e-08
5-Hydroxyindoleacetic acid	MST	II	-3.74359	0.628972	3.545e-08	MSTII	108	I	1.12997e-07
Indole-3-lactic acid	MST	II	-3.32554	0.573543	7.12355e-08	MSTII	108	I	2.13707e-07
3-Hydroxyanthranilic acid	MST	II	-1.87653	0.340054	2.48343e-07	MSTII	108	I	5.89432e-07
Indole-3-acetic acid	MST	III	2.78761	0.50474	2.43445e-07	MSTIII	108	I	5.89432e-07
Tryptophan	MST	III	-2.89564	0.525239	2.54265e-07	MSTIII	108	I	5.89432e-07
Kynurenine	MST	II	-1.97653	0.371713	5.97402e-07	MSTII	108	I	1.32467e-06
Tryptamine	MST	II	4.99974	1.03036	4.25791e-06	MSTII	108	I	8.35205e-06
Indole-3-propionic acid	MST	III	4.07072	0.849187	5.41885e-06	MSTIII	108	I	1.02356e-05
Kynurenic acid	MST	II	-1.49892	0.3168	6.98223e-06	MSTII	108	I	1.27176e-05
Xanthurenic acid	MST	III	-2.29531	0.491992	9.12099e-06	MSTIII	108	I	1.60404e-05
Indole-3-acrylic acid	MST	III	4.52876	0.975991	1.00923e-05	MSTIII	108	I	1.71569e-05
Kynurenic acid	MST	III	1.00495	0.319059	0.00212875	MSTIII	108	I	0.00301574
Indole-3-lactic acid	MST	III	-1.53408	0.577633	0.00914538	MSTIII	108	I	0.0126058
N-Acetyltryptophan	MST	III	-0.867289	0.458412	0.061254	MSTIII	108	I	0.0822093
β-NAD	MST	III	-0.747365	0.401375	0.0653981	MSTIII	108	I	0.0855206
3-Indoxylsulfate	MST	III	-0.838387	0.456743	0.0692503	MSTIII	108	I	0.0882942
Kynurenine	MST	III	-0.517544	0.374363	0.169763	MSTIII	108	I	0.211168
5-Hydroxyindoleacetic acid	MST	III	-0.858507	0.633457	0.178239	MSTIII	108	I	0.216433
Indole-3-propionic acid	MST	II	1.11592	0.843175	0.188554	MSTII	108	I	0.223634
Indole-3-acrylic acid	MST	II	1.17933	0.969082	0.226351	MSTII	108	I	0.262361
Indole-3-aldehyde	MST	III	-0.574829	0.517356	0.269068	MSTIII	108	I	0.304944
Quinolinic acid	MST	III	0.327227	0.330465	0.324352	MSTIII	108	I	0.359608
Melatonin	MST	II	-0.0255673	0.0445855	0.567571	MSTII	108	I	0.615875
Indole-3-acetic acid	MST	II	-0.209322	0.501167	0.677041	MSTII	108	I	0.719356
3-Hydroxyanthranilic acid	MST	III	-0.129599	0.342479	0.705886	MSTIII	108	I	0.720003
Melatonin	MST	III	-0.0121324	0.0449034	0.787545	MSTIII	108	I	0.787545

## Sheet: pairwise_fischer_MST_v_CST
MST1	MST2	CST	OR	CI_low	CI_hi	p_val	fdr
I	II	I	9.77192	2.26143	52.1254	0.000492508	0.00197003
I	II	III	1.97792	0.59439	6.67637	0.270989	0.325187
I	II	IV-A	0	0	0.77753	0.0135329	0.0324789
I	II	IV-B	0	0	0.487472	0.00288119	0.00864357
I	III	I	19.2214	3.37461	206.87	6.53e-05	0.000391653
I	III	III	4.25723	1.16916	16.434	0.0162563	0.0325126
I	III	IV-A	0	0	1.1641	0.0473723	0.0710585
I	III	IV-B	0	0	0.176201	3.19e-06	3.83e-05
II	III	I	1.98479	0.26746	23.0817	0.676862	0.676862
II	III	III	2.1681	0.740386	6.78289	0.147796	0.197062
II	III	IV-A	1.40986	0.452132	4.57845	0.607419	0.662639
II	III	IV-B	0.364391	0.138001	0.930952	0.031673	0.0542965

## Sheet: global_MST_v_CST_fisher
Comparison	p.Fisher	p.adj.Fisher
MST I : MST II	8.29e-06	1.24e-05
MST I : MST III	4.34e-09	1.3e-08
MST II : MST III	0.129	0.129
Sample Count Contingency Table
	CST I	CST III	CST IV-A	CST IV-B
MST I	10	10	0	0
MST II	4	15	11	15
MST III	2	8	8	25

## Sheet: global MST_v_subCST_fisher
Comparison	p.Fisher	p.adj.Fisher	p.Gtest	p.adj.Gtest	p.Chisq	p.adj.Chisq
MST I : MST II	2.05e-07	3.08e-07	1.73e-07	2.6e-07	3.03e-06	4.54e-06
MST I : MST III	1.16e-10	3.48e-10	2.47e-10	7.41e-10	3.27e-08	9.81e-08
MST II : MST III	0.267	0.267	0.242	0.242	0.28	0.28
Sample Count Contigency Table
	CST I-A	CST I-B	CST III-A	CST III-B	CST IV-A	CST IV-B
MST I	9	1	8	2	0	0
MST II	1	3	6	9	11	15
MST III	0	2	3	5	8	25
Pearson Standardized Residuals
	CST I-A	CST I-B	CST III-A	CST III-B	CST IV-A	CST IV-B
MST I	6.10885	-0.12016	3.30021	-0.671483	-2.28911	-3.7998
MST II	-2.1323	0.426043	-0.580599	1.28198	1.58055	-0.673633
MST III	-2.70008	-0.333729	-2.03409	-0.758279	0.224671	3.69371
