# Supplementary material for: Integrated multi-omics analysis uncovers cervicovaginal ecological networks and their association with Chlamydia trachomatis load
Source: Infect Immun. 2026 Jun 12;94(7):e00681-25. doi: 10.1128/iai.00681-25 (PMC13367043; doi:10.1128/iai.00681-25)
Supplement: Data S2 — Pearson correlations between omics data. [file iai.00681-25-s0002.xlsx]

## Sheet: IAA_taxa_v_cytokines_corr
Data S2. Pearson correlations between omics data.
X_features	Y_features	Corr Coeff.	p-values	q-values
FLT3L	Lactobacillus iners	-0.00749308	0.938651	0.980376
FLT3L	Gardnerella vaginalis	0.264858	0.00560371	0.0775492
FLT3L	Lactobacillus crispatus	-0.116825	0.228557	0.537428
FLT3L	Sneathia vaginalis	0.230639	0.0163302	0.118977
FLT3L	BVAB1	0.00930321	0.923871	0.98022
FLT3L	Sneathia sanguinegens	0.0464655	0.63299	0.821736
FLT3L	Megasphaera lornae	0.182051	0.0593352	0.2722
FLT3L	Prevotella amnii	0.0534194	0.582948	0.791302
FLT3L	Fannyhessea vaginae	0.239764	0.0124448	0.106885
FLT3L	g Prevotella	-0.0153115	0.875024	0.961242
FLT3L	g Fastidiosipila	0.220163	0.0220474	0.148508
FLT3L	Prevotella timonensis	0.310781	0.00106182	0.0252714
FLT3L	Mycoplasma hominis	0.202793	0.0353013	0.188755
FLT3L	Lactobacillus jensenii	-0.0646696	0.506087	0.734444
FLT3L	Prevotella bivia	0.085475	0.379099	0.6797
FLT3L	g Dialister	0.298973	0.00167177	0.0331567
FLT3L	Aerococcus christensenii	0.0894896	0.357034	0.663861
FLT3L	Mobiluncus mulieris	-0.00577118	0.95273	0.985153
FLT3L	Prevotella disiens	0.0922489	0.342341	0.646644
FLT3L	g Parvimonas	0.158188	0.102024	0.355044
FLT3L	g Mobiluncus	0.0583442	0.548649	0.759176
IFNα	Lactobacillus iners	-0.122567	0.206337	0.522427
IFNα	Gardnerella vaginalis	-0.04899	0.614615	0.809798
IFNα	Lactobacillus crispatus	0.00467304	0.961717	0.986904
IFNα	Sneathia vaginalis	-0.0126724	0.896433	0.968111
IFNα	BVAB1	-0.0287689	0.767568	0.904363
IFNα	Sneathia sanguinegens	0.0240385	0.804952	0.929048
IFNα	Megasphaera lornae	-0.0231317	0.812171	0.929311
IFNα	Prevotella amnii	0.00912738	0.925306	0.98022
IFNα	Fannyhessea vaginae	-0.161344	0.0952822	0.344394
IFNα	g Prevotella	0.0324757	0.738638	0.881919
IFNα	g Fastidiosipila	-0.0473555	0.626486	0.81925
IFNα	Prevotella timonensis	-0.0733348	0.450689	0.71193
IFNα	Mycoplasma hominis	0.0252534	0.795305	0.924833
IFNα	Lactobacillus jensenii	-0.0455897	0.639418	0.825364
IFNα	Prevotella bivia	0.0046002	0.962313	0.986904
IFNα	g Dialister	-0.0848622	0.382539	0.6797
IFNα	Aerococcus christensenii	-0.0120482	0.901508	0.969209
IFNα	Mobiluncus mulieris	-0.0117355	0.904052	0.969209
IFNα	Prevotella disiens	0.0223654	0.818284	0.930342
IFNα	g Parvimonas	-0.065844	0.498378	0.734102
IFNα	g Mobiluncus	-0.00338529	0.972262	0.990214
IFNγ	Lactobacillus iners	0.0729311	0.453193	0.712731
IFNγ	Gardnerella vaginalis	0.258661	0.00687228	0.0817802
IFNγ	Lactobacillus crispatus	-0.109311	0.260103	0.573189
IFNγ	Sneathia vaginalis	0.248761	0.00942993	0.090986
IFNγ	BVAB1	-0.00322533	0.973572	0.990214
IFNγ	Sneathia sanguinegens	0.199448	0.0385038	0.198196
IFNγ	Megasphaera lornae	0.213334	0.0266356	0.163776
IFNγ	Prevotella amnii	0.0797714	0.411834	0.68206
IFNγ	Fannyhessea vaginae	0.269802	0.00474576	0.0749991
IFNγ	g Prevotella	0.0478685	0.622749	0.817358
IFNγ	g Fastidiosipila	0.111878	0.249005	0.559087
IFNγ	Prevotella timonensis	0.1683	0.0816638	0.324854
IFNγ	Mycoplasma hominis	0.256372	0.00740166	0.0833245
IFNγ	Lactobacillus jensenii	-0.07873	0.417984	0.684496
IFNγ	Prevotella bivia	-0.123288	0.20366	0.522344
IFNγ	g Dialister	0.15714	0.104344	0.355044
IFNγ	Aerococcus christensenii	0.0686995	0.479893	0.730691
IFNγ	Mobiluncus mulieris	0.080072	0.410068	0.68206
IFNγ	Prevotella disiens	-0.0978198	0.313857	0.614487
IFNγ	g Parvimonas	0.179437	0.0631441	0.2722
IFNγ	g Mobiluncus	0.0819632	0.399063	0.6797
IL-10	Lactobacillus iners	0.0344989	0.722997	0.876319
IL-10	Gardnerella vaginalis	0.179343	0.0632846	0.2722
IL-10	Lactobacillus crispatus	-0.179834	0.0625527	0.2722
IL-10	Sneathia vaginalis	0.136992	0.157429	0.46448
IL-10	BVAB1	0.0912446	0.347644	0.649785
IL-10	Sneathia sanguinegens	0.116759	0.228821	0.537428
IL-10	Megasphaera lornae	0.177784	0.0656531	0.275743
IL-10	Prevotella amnii	0.0877606	0.366437	0.66744
IL-10	Fannyhessea vaginae	0.0982159	0.311892	0.614487
IL-10	g Prevotella	0.112167	0.24778	0.559087
IL-10	g Fastidiosipila	0.0510227	0.59999	0.80525
IL-10	Prevotella timonensis	0.0966516	0.319699	0.616932
IL-10	Mycoplasma hominis	0.136078	0.160246	0.466463
IL-10	Lactobacillus jensenii	-0.0833043	0.391367	0.6797
IL-10	Prevotella bivia	-0.108086	0.265511	0.581518
IL-10	g Dialister	0.0626012	0.519814	0.745276
IL-10	Aerococcus christensenii	0.0141942	0.884078	0.968111
IL-10	Mobiluncus mulieris	-0.00257195	0.978924	0.991794
IL-10	Prevotella disiens	0.00714209	0.94152	0.980376
IL-10	g Parvimonas	0.104218	0.283098	0.601583
IL-10	g Mobiluncus	0.0464779	0.632899	0.821736
IL-13	Lactobacillus iners	0.11487	0.236493	0.547901
IL-13	Gardnerella vaginalis	0.268011	0.00504195	0.0749991
IL-13	Lactobacillus crispatus	-0.117782	0.224741	0.534884
IL-13	Sneathia vaginalis	0.178197	0.0650192	0.275743
IL-13	BVAB1	-0.0135817	0.889048	0.968111
IL-13	Sneathia sanguinegens	0.0809334	0.405034	0.68206
IL-13	Megasphaera lornae	0.241762	0.0117108	0.106885
IL-13	Prevotella amnii	0.0672654	0.489131	0.730691
IL-13	Fannyhessea vaginae	0.239136	0.0126837	0.106885
IL-13	g Prevotella	0.0489754	0.61472	0.809798
IL-13	g Fastidiosipila	0.102386	0.29169	0.601927
IL-13	Prevotella timonensis	0.15622	0.106414	0.355044
IL-13	Mycoplasma hominis	0.202303	0.0357555	0.188755
IL-13	Lactobacillus jensenii	-0.0693205	0.475923	0.730691
IL-13	Prevotella bivia	-0.0995042	0.305556	0.614487
IL-13	g Dialister	0.0853513	0.379792	0.6797
IL-13	Aerococcus christensenii	0.0225967	0.816438	0.930342
IL-13	Mobiluncus mulieris	-0.00429784	0.964789	0.986904
IL-13	Prevotella disiens	-0.037257	0.701858	0.861043
IL-13	g Parvimonas	0.134842	0.16411	0.46985
IL-13	g Mobiluncus	0.0172938	0.859002	0.955339
IL-17A	Lactobacillus iners	0.0454551	0.640408	0.825364
IL-17A	Gardnerella vaginalis	0.23523	0.0142606	0.110675
IL-17A	Lactobacillus crispatus	-0.176581	0.0675304	0.28033
IL-17A	Sneathia vaginalis	0.220475	0.0218556	0.148508
IL-17A	BVAB1	-0.0125284	0.897604	0.968111
IL-17A	Sneathia sanguinegens	0.182737	0.0583673	0.2722
IL-17A	Megasphaera lornae	0.218241	0.0232649	0.151011
IL-17A	Prevotella amnii	0.0825249	0.395829	0.6797
IL-17A	Fannyhessea vaginae	0.238642	0.0128742	0.106885
IL-17A	g Prevotella	0.122969	0.204841	0.522344
IL-17A	g Fastidiosipila	0.143939	0.137227	0.425999
IL-17A	Prevotella timonensis	0.171488	0.0759663	0.308181
IL-17A	Mycoplasma hominis	0.268759	0.00491639	0.0749991
IL-17A	Lactobacillus jensenii	-0.11833	0.222577	0.53329
IL-17A	Prevotella bivia	-0.135927	0.160714	0.466463
IL-17A	g Dialister	0.161661	0.094623	0.344394
IL-17A	Aerococcus christensenii	0.0883105	0.36343	0.665357
IL-17A	Mobiluncus mulieris	0.128228	0.185988	0.495504
IL-17A	Prevotella disiens	-0.0335589	0.73025	0.877775
IL-17A	g Parvimonas	0.205186	0.0331495	0.184912
IL-17A	g Mobiluncus	0.112165	0.247787	0.559087
IL-18	Lactobacillus iners	-0.131633	0.174473	0.482844
IL-18	Gardnerella vaginalis	0.0503178	0.605044	0.808873
IL-18	Lactobacillus crispatus	0.0721276	0.458198	0.717442
IL-18	Sneathia vaginalis	0.134071	0.166557	0.471911
IL-18	BVAB1	-0.234357	0.0146357	0.111169
IL-18	Sneathia sanguinegens	-0.0500149	0.607221	0.808873
IL-18	Megasphaera lornae	-0.102681	0.290295	0.601927
IL-18	Prevotella amnii	-0.165174	0.0875766	0.332444
IL-18	Fannyhessea vaginae	0.0383565	0.693493	0.861043
IL-18	g Prevotella	-0.149298	0.123036	0.388706
IL-18	g Fastidiosipila	-0.0999748	0.303263	0.614487
IL-18	Prevotella timonensis	0.165221	0.0874852	0.332444
IL-18	Mycoplasma hominis	0.105091	0.279063	0.600154
IL-18	Lactobacillus jensenii	0.00201844	0.983459	0.991794
IL-18	Prevotella bivia	0.164719	0.0884654	0.332444
IL-18	g Dialister	0.0428194	0.659926	0.843768
IL-18	Aerococcus christensenii	0.0055185	0.954798	0.985153
IL-18	Mobiluncus mulieris	-0.0234427	0.809693	0.929311
IL-18	Prevotella disiens	0.130004	0.179915	0.486589
IL-18	g Parvimonas	-0.0207507	0.831201	0.937132
IL-18	g Mobiluncus	-0.0543249	0.576569	0.78864
IL-1α	Lactobacillus iners	-0.0758722	0.435133	0.696603
IL-1α	Gardnerella vaginalis	0.420331	5.9263e-06	0.000658487
IL-1α	Lactobacillus crispatus	-0.180049	0.0622352	0.2722
IL-1α	Sneathia vaginalis	0.451165	9.56748e-07	0.000341559
IL-1α	BVAB1	0.133122	0.169608	0.476773
IL-1α	Sneathia sanguinegens	0.261671	0.00622755	0.0775492
IL-1α	Megasphaera lornae	0.358543	0.000138842	0.00450607
IL-1α	Prevotella amnii	0.262399	0.00607982	0.0775492
IL-1α	Fannyhessea vaginae	0.416414	7.378e-06	0.000658487
IL-1α	g Prevotella	0.180744	0.0612144	0.2722
IL-1α	g Fastidiosipila	0.382254	4.4566e-05	0.00176778
IL-1α	Prevotella timonensis	0.419423	6.2366e-06	0.000658487
IL-1α	Mycoplasma hominis	0.398295	1.9629e-05	0.00100108
IL-1α	Lactobacillus jensenii	-0.183464	0.0573555	0.2722
IL-1α	Prevotella bivia	-0.0330731	0.734008	0.879331
IL-1α	g Dialister	0.395584	2.26145e-05	0.00100917
IL-1α	Aerococcus christensenii	0.199089	0.038862	0.198196
IL-1α	Mobiluncus mulieris	0.236523	0.0137206	0.10885
IL-1α	Prevotella disiens	0.0648515	0.504889	0.734444
IL-1α	g Parvimonas	0.307981	0.0011845	0.0264291
IL-1α	g Mobiluncus	0.222818	0.0204563	0.146058
IL-1β	Lactobacillus iners	0.037374	0.700966	0.861043
IL-1β	Gardnerella vaginalis	0.409374	1.08643e-05	0.000775708
IL-1β	Lactobacillus crispatus	-0.124761	0.19827	0.514071
IL-1β	Sneathia vaginalis	0.34197	0.000291946	0.00868538
IL-1β	BVAB1	0.0238141	0.806736	0.929048
IL-1β	Sneathia sanguinegens	0.270651	0.00461079	0.0749991
IL-1β	Megasphaera lornae	0.370323	7.98208e-05	0.0028496
IL-1β	Prevotella amnii	0.151666	0.117138	0.374033
IL-1β	Fannyhessea vaginae	0.399217	1.87013e-05	0.00100108
IL-1β	g Prevotella	0.0768253	0.429369	0.693597
IL-1β	g Fastidiosipila	0.252196	0.00846071	0.0862993
IL-1β	Prevotella timonensis	0.329167	0.000504309	0.0134876
IL-1β	Mycoplasma hominis	0.328024	0.000528927	0.0134876
IL-1β	Lactobacillus jensenii	-0.158121	0.102172	0.355044
IL-1β	Prevotella bivia	-0.0353785	0.716231	0.872678
IL-1β	g Dialister	0.264098	0.00574714	0.0775492
IL-1β	Aerococcus christensenii	0.127328	0.189121	0.500119
IL-1β	Mobiluncus mulieris	0.119172	0.219281	0.53329
IL-1β	Prevotella disiens	-0.0260985	0.788612	0.920048
IL-1β	g Parvimonas	0.261321	0.00629952	0.0775492
IL-1β	g Mobiluncus	0.139029	0.151289	0.45631
IL-1RA	Lactobacillus iners	-0.0815026	0.401727	0.6797
IL-1RA	Gardnerella vaginalis	-0.181043	0.0607808	0.2722
IL-1RA	Lactobacillus crispatus	0.124638	0.198716	0.514071
IL-1RA	Sneathia vaginalis	-0.188298	0.0509893	0.249359
IL-1RA	BVAB1	-0.295817	0.00188153	0.0353529
IL-1RA	Sneathia sanguinegens	-0.209448	0.029592	0.171325
IL-1RA	Megasphaera lornae	-0.207454	0.0312141	0.17688
IL-1RA	Prevotella amnii	-0.240937	0.012009	0.106885
IL-1RA	Fannyhessea vaginae	-0.202092	0.0359534	0.188755
IL-1RA	g Prevotella	-0.212745	0.0270666	0.163776
IL-1RA	g Fastidiosipila	-0.253832	0.00803089	0.0843243
IL-1RA	Prevotella timonensis	-0.156309	0.106211	0.355044
IL-1RA	Mycoplasma hominis	-0.0843323	0.385528	0.6797
IL-1RA	Lactobacillus jensenii	0.0779846	0.422419	0.685471
IL-1RA	Prevotella bivia	-0.0490279	0.614341	0.809798
IL-1RA	g Dialister	-0.283852	0.00291045	0.0519516
IL-1RA	Aerococcus christensenii	-0.12512	0.196969	0.514071
IL-1RA	Mobiluncus mulieris	-0.160969	0.096064	0.344394
IL-1RA	Prevotella disiens	-0.0217884	0.822895	0.932614
IL-1RA	g Parvimonas	-0.305781	0.00128977	0.0270852
IL-1RA	g Mobiluncus	-0.118521	0.221828	0.53329
IL-22	Lactobacillus iners	0.0669429	0.491221	0.730691
IL-22	Gardnerella vaginalis	0.245165	0.0105477	0.0990933
IL-22	Lactobacillus crispatus	-0.114209	0.239219	0.547901
IL-22	Sneathia vaginalis	0.209245	0.0297538	0.171325
IL-22	BVAB1	-0.0295962	0.761082	0.902679
IL-22	Sneathia sanguinegens	0.0973113	0.316391	0.614487
IL-22	Megasphaera lornae	0.214406	0.0258652	0.161998
IL-22	Prevotella amnii	0.0384269	0.692959	0.861043
IL-22	Fannyhessea vaginae	0.220248	0.0219954	0.148508
IL-22	g Prevotella	0.0836558	0.389365	0.6797
IL-22	g Fastidiosipila	0.0525458	0.589134	0.793664
IL-22	Prevotella timonensis	0.194502	0.0436845	0.216602
IL-22	Mycoplasma hominis	0.218532	0.0230766	0.151011
IL-22	Lactobacillus jensenii	-0.111232	0.251768	0.561758
IL-22	Prevotella bivia	-0.104597	0.281339	0.601424
IL-22	g Dialister	0.0822172	0.397599	0.6797
IL-22	Aerococcus christensenii	-0.0280562	0.773168	0.907964
IL-22	Mobiluncus mulieris	0.0359437	0.711896	0.870366
IL-22	Prevotella disiens	-0.0381943	0.694725	0.861043
IL-22	g Parvimonas	0.103153	0.288074	0.601927
IL-22	g Mobiluncus	0.0890469	0.359427	0.66387
IL-6	Lactobacillus iners	0.019654	0.84	0.943019
IL-6	Gardnerella vaginalis	0.164969	0.0879763	0.332444
IL-6	Lactobacillus crispatus	-0.0421311	0.665061	0.844935
IL-6	Sneathia vaginalis	0.068141	0.48348	0.730691
IL-6	BVAB1	0.0545226	0.57518	0.78864
IL-6	Sneathia sanguinegens	0.10726	0.269203	0.582458
IL-6	Megasphaera lornae	0.214459	0.025828	0.161998
IL-6	Prevotella amnii	0.0797736	0.411821	0.68206
IL-6	Fannyhessea vaginae	0.249117	0.0093252	0.090986
IL-6	g Prevotella	0.0425708	0.661778	0.843768
IL-6	g Fastidiosipila	0.0674977	0.487628	0.730691
IL-6	Prevotella timonensis	0.0855285	0.3788	0.6797
IL-6	Mycoplasma hominis	0.114161	0.239419	0.547901
IL-6	Lactobacillus jensenii	-0.00976253	0.920124	0.98022
IL-6	Prevotella bivia	-0.0631944	0.515858	0.742586
IL-6	g Dialister	0.0587811	0.545654	0.759176
IL-6	Aerococcus christensenii	0.0100777	0.917555	0.98022
IL-6	Mobiluncus mulieris	0.0261869	0.787913	0.920048
IL-6	Prevotella disiens	-0.066142	0.496432	0.734102
IL-6	g Parvimonas	0.0436249	0.653936	0.839767
IL-6	g Mobiluncus	0.0793043	0.414586	0.68206
IL-8	Lactobacillus iners	0.102452	0.291377	0.601927
IL-8	Gardnerella vaginalis	0.209275	0.02973	0.171325
IL-8	Lactobacillus crispatus	-0.121645	0.209795	0.523754
IL-8	Sneathia vaginalis	0.153991	0.111564	0.365398
IL-8	BVAB1	0.00628406	0.948535	0.984381
IL-8	Sneathia sanguinegens	0.145241	0.133669	0.418594
IL-8	Megasphaera lornae	0.155484	0.108092	0.357305
IL-8	Prevotella amnii	0.016933	0.861915	0.955601
IL-8	Fannyhessea vaginae	0.187656	0.0517996	0.249898
IL-8	g Prevotella	0.018389	0.850174	0.951449
IL-8	g Fastidiosipila	0.0585505	0.547233	0.759176
IL-8	Prevotella timonensis	0.141809	0.143199	0.440706
IL-8	Mycoplasma hominis	0.165382	0.0871732	0.332444
IL-8	Lactobacillus jensenii	-0.0536014	0.581664	0.791302
IL-8	Prevotella bivia	-0.153472	0.112789	0.366053
IL-8	g Dialister	0.0984159	0.310903	0.614487
IL-8	Aerococcus christensenii	0.0888015	0.360758	0.66387
IL-8	Mobiluncus mulieris	0.0825735	0.39555	0.6797
IL-8	Prevotella disiens	-0.134715	0.164513	0.46985
IL-8	g Parvimonas	0.059207	0.542742	0.759176
IL-8	g Mobiluncus	0.101197	0.297359	0.606612
IP-10	Lactobacillus iners	0.156251	0.106344	0.355044
IP-10	Gardnerella vaginalis	0.0607893	0.531992	0.753656
IP-10	Lactobacillus crispatus	-0.0391631	0.68738	0.861043
IP-10	Sneathia vaginalis	0.0394087	0.685522	0.861043
IP-10	BVAB1	0.0206347	0.832131	0.937132
IP-10	Sneathia sanguinegens	0.0782498	0.420838	0.685471
IP-10	Megasphaera lornae	0.0289619	0.766053	0.904363
IP-10	Prevotella amnii	0.0821054	0.398243	0.6797
IP-10	Fannyhessea vaginae	0.097904	0.313438	0.614487
IP-10	g Prevotella	-0.0550686	0.571353	0.787541
IP-10	g Fastidiosipila	0.00102489	0.991601	0.994386
IP-10	Prevotella timonensis	-0.119633	0.217488	0.53329
IP-10	Mycoplasma hominis	0.0692187	0.476573	0.730691
IP-10	Lactobacillus jensenii	-0.00217749	0.982156	0.991794
IP-10	Prevotella bivia	-0.139624	0.149529	0.456255
IP-10	g Dialister	-0.0412664	0.671534	0.850134
IP-10	Aerococcus christensenii	0.0656446	0.499683	0.734102
IP-10	Mobiluncus mulieris	-0.101714	0.294886	0.605025
IP-10	Prevotella disiens	-0.0736598	0.44868	0.711906
IP-10	g Parvimonas	0.0153046	0.87508	0.961242
IP-10	g Mobiluncus	-0.0943428	0.331449	0.635577
MIG	Lactobacillus iners	0.0593811	0.541554	0.759176
MIG	Gardnerella vaginalis	0.107534	0.267976	0.582458
MIG	Lactobacillus crispatus	-0.0747932	0.441711	0.703976
MIG	Sneathia vaginalis	0.175126	0.0698594	0.286664
MIG	BVAB1	0.059704	0.539354	0.759176
MIG	Sneathia sanguinegens	0.160776	0.0964688	0.344394
MIG	Megasphaera lornae	0.099228	0.306907	0.614487
MIG	Prevotella amnii	0.0818203	0.399889	0.6797
MIG	Fannyhessea vaginae	0.151582	0.117344	0.374033
MIG	g Prevotella	0.115919	0.232211	0.541825
MIG	g Fastidiosipila	0.0608048	0.531887	0.753656
MIG	Prevotella timonensis	0.00727986	0.940394	0.980376
MIG	Mycoplasma hominis	0.157764	0.102958	0.355044
MIG	Lactobacillus jensenii	-0.0761859	0.433231	0.696603
MIG	Prevotella bivia	-0.102968	0.288941	0.601927
MIG	g Dialister	0.0638273	0.511654	0.739517
MIG	Aerococcus christensenii	0.052565	0.588998	0.793664
MIG	Mobiluncus mulieris	0.0373429	0.701203	0.861043
MIG	Prevotella disiens	-0.0677082	0.486269	0.730691
MIG	g Parvimonas	0.0847545	0.383145	0.6797
MIG	g Mobiluncus	0.0670642	0.490434	0.730691
RANTES	Lactobacillus iners	-0.0703942	0.4691	0.728125
RANTES	Gardnerella vaginalis	0.00742237	0.939229	0.980376
RANTES	Lactobacillus crispatus	0.0927247	0.339846	0.645346
RANTES	Sneathia vaginalis	0.0127131	0.896103	0.968111
RANTES	BVAB1	0.0609404	0.530971	0.753656
RANTES	Sneathia sanguinegens	0.0244058	0.802032	0.929048
RANTES	Megasphaera lornae	0.0917989	0.344711	0.647694
RANTES	Prevotella amnii	0.0178449	0.854558	0.953366
RANTES	Fannyhessea vaginae	-0.00862502	0.929406	0.980376
RANTES	g Prevotella	0.0383686	0.693401	0.861043
RANTES	g Fastidiosipila	-0.0070919	0.94193	0.980376
RANTES	Prevotella timonensis	0.000494556	0.995947	0.995947
RANTES	Mycoplasma hominis	-0.0972475	0.31671	0.614487
RANTES	Lactobacillus jensenii	-0.129411	0.181924	0.488323
RANTES	Prevotella bivia	0.0128306	0.895147	0.968111
RANTES	g Dialister	0.0649541	0.504214	0.734444
RANTES	Aerococcus christensenii	-0.0336164	0.729805	0.877775
RANTES	Mobiluncus mulieris	-0.0709901	0.465337	0.725437
RANTES	Prevotella disiens	0.0940572	0.332922	0.635577
RANTES	g Parvimonas	-0.034352	0.724129	0.876319
RANTES	g Mobiluncus	-0.0795433	0.413176	0.68206
TNFα	Lactobacillus iners	0.00166721	0.986337	0.991894
TNFα	Gardnerella vaginalis	0.232795	0.0153279	0.114001
TNFα	Lactobacillus crispatus	-0.137075	0.157176	0.46448
TNFα	Sneathia vaginalis	0.168174	0.0818959	0.324854
TNFα	BVAB1	0.0308316	0.751427	0.894198
TNFα	Sneathia sanguinegens	0.20283	0.0352672	0.188755
TNFα	Megasphaera lornae	0.256092	0.00746886	0.0833245
TNFα	Prevotella amnii	0.110264	0.255943	0.567526
TNFα	Fannyhessea vaginae	0.254446	0.00787468	0.0843243
TNFα	g Prevotella	0.0688927	0.478656	0.730691
TNFα	g Fastidiosipila	0.11861	0.221477	0.53329
TNFα	Prevotella timonensis	0.161077	0.0958371	0.344394
TNFα	Mycoplasma hominis	0.236973	0.0135368	0.10885
TNFα	Lactobacillus jensenii	-0.138755	0.152103	0.45631
TNFα	Prevotella bivia	-0.122123	0.207998	0.522924
TNFα	g Dialister	0.130722	0.177502	0.483726
TNFα	Aerococcus christensenii	0.121113	0.21181	0.525113
TNFα	Mobiluncus mulieris	0.132507	0.171605	0.478618
TNFα	Prevotella disiens	-0.0156742	0.872089	0.961242
TNFα	g Parvimonas	0.131112	0.176201	0.483726
TNFα	g Mobiluncus	0.195751	0.0423237	0.212811

## Sheet: IAA_taxa_v_cytokine_clust_stats
cluster_rank	cluster_X	cluster_Y	best_adjusted_pvalue
1	IL-1α	Prevotella amnii;Sneathia sanguinegens;Megasphaera lornae;Gardnerella vaginalis;Fannyhessea vaginae;Prevotella timonensis;Sneathia vaginalis;g Dialister;g Fastidiosipila;g Parvimonas	0.000341559
2	IL-1β	Sneathia sanguinegens;Megasphaera lornae;Gardnerella vaginalis;Fannyhessea vaginae;Prevotella timonensis;Sneathia vaginalis;g Dialister;g Fastidiosipila;g Parvimonas	0.000775708
3	IL-1α	Mycoplasma hominis	0.00100108
4	IFNγ;IL-1β	Mycoplasma hominis	0.0134876
5	FLT3L	Prevotella timonensis	0.0252714
6	IL-1RA	g Dialister;g Fastidiosipila;g Parvimonas	0.0270852
7	FLT3L	g Dialister	0.0331567
8	IL-1RA	BVAB1	0.0353529
9	IL-17A	Mycoplasma hominis	0.0749991
10	IL-13	Gardnerella vaginalis	0.0749991
11	IFNγ	Gardnerella vaginalis;Fannyhessea vaginae	0.0749991
12	FLT3L	Gardnerella vaginalis	0.0775492
13	TNFα	Megasphaera lornae	0.0833245
14	TNFα	Fannyhessea vaginae	0.0843243
15	IL-6	Fannyhessea vaginae	0.090986
16	IFNγ	Sneathia vaginalis	0.090986
17	IL-22	Gardnerella vaginalis	0.0990933

## Sheet: Metabolite_v_cytokines_corr
X_features	Y_features	Corr Coeff.	p-values	q-values
FLT3L	3-Hydroxyanthranilic acid	0.0254939	0.793399	0.913515
FLT3L	5-Hydroxyindoleacetic acid	-0.139444	0.150059	0.453949
FLT3L	N-Acetyltryptophan	0.0184572	0.849625	0.923089
FLT3L	β-NAD	0.15258	0.114921	0.420408
FLT3L	Indole-3-acetic acid	0.228716	0.0172716	0.155984
FLT3L	Indole-3-acrylic acid	0.0903393	0.352468	0.688266
FLT3L	Indole-3-aldehyde	0.144679	0.135195	0.442786
FLT3L	Indole-3-lactic acid	0.079665	0.412459	0.745005
FLT3L	Indole-3-propionic acid	0.286705	0.00262732	0.0470403
FLT3L	3-Indoxylsulfate	0.0202165	0.835485	0.91808
FLT3L	Kynurenic acid	0.254323	0.00790572	0.0910517
FLT3L	Kynurenine	0.122886	0.205148	0.531098
FLT3L	Melatonin	-0.146915	0.129201	0.429184
FLT3L	Quinolinic acid	0.0599849	0.537444	0.818305
FLT3L	Tryptamine	0.289907	0.00233934	0.0470403
FLT3L	Tryptophan	-0.150118	0.120969	0.424226
FLT3L	Xanthurenic acid	-0.0569499	0.558259	0.827918
IFNα	3-Hydroxyanthranilic acid	-0.252807	0.00829785	0.0910517
IFNα	5-Hydroxyindoleacetic acid	-0.153587	0.112517	0.418424
IFNα	N-Acetyltryptophan	-0.268422	0.00497266	0.0624825
IFNα	β-NAD	0.0220218	0.821029	0.914345
IFNα	Indole-3-acetic acid	-0.149192	0.123305	0.424226
IFNα	Indole-3-acrylic acid	-0.0477459	0.623641	0.830862
IFNα	Indole-3-aldehyde	-0.316184	0.000857305	0.0275054
IFNα	Indole-3-lactic acid	0.0267187	0.783711	0.909608
IFNα	Indole-3-propionic acid	-0.0510634	0.599698	0.827918
IFNα	3-Indoxylsulfate	-0.0331211	0.733636	0.894603
IFNα	Kynurenic acid	-0.0799388	0.41085	0.745005
IFNα	Kynurenine	0.00544958	0.955362	0.982955
IFNα	Melatonin	-0.169716	0.0790917	0.372301
IFNα	Quinolinic acid	-0.21255	0.0272107	0.201638
IFNα	Tryptamine	-0.104864	0.280106	0.610493
IFNα	Tryptophan	-0.136819	0.15796	0.459879
IFNα	Xanthurenic acid	-0.241444	0.0118251	0.117843
IFNγ	3-Hydroxyanthranilic acid	0.015646	0.872318	0.939074
IFNγ	5-Hydroxyindoleacetic acid	-0.16277	0.0923524	0.39251
IFNγ	N-Acetyltryptophan	0.0884552	0.362641	0.690728
IFNγ	β-NAD	0.0605205	0.533811	0.818305
IFNγ	Indole-3-acetic acid	0.276159	0.00381562	0.0580375
IFNγ	Indole-3-acrylic acid	0.0496925	0.609543	0.827918
IFNγ	Indole-3-aldehyde	0.136745	0.158188	0.459879
IFNγ	Indole-3-lactic acid	0.038054	0.695791	0.870786
IFNγ	Indole-3-propionic acid	0.181813	0.0596736	0.331647
IFNγ	3-Indoxylsulfate	-0.0444403	0.647895	0.849961
IFNγ	Kynurenic acid	0.13308	0.169743	0.482066
IFNγ	Kynurenine	0.105917	0.275278	0.610493
IFNγ	Melatonin	0.0366349	0.706607	0.879224
IFNγ	Quinolinic acid	0.184225	0.0563115	0.319098
IFNγ	Tryptamine	0.346725	0.000236863	0.0114089
IFNγ	Tryptophan	-0.0672472	0.489248	0.785172
IFNγ	Xanthurenic acid	0.0220338	0.820933	0.914345
IL-10	3-Hydroxyanthranilic acid	-0.0668611	0.491751	0.785172
IL-10	5-Hydroxyindoleacetic acid	-0.162937	0.0920151	0.39251
IL-10	N-Acetyltryptophan	-0.104441	0.282062	0.610493
IL-10	β-NAD	-0.0216652	0.82388	0.914345
IL-10	Indole-3-acetic acid	0.173163	0.0731025	0.372301
IL-10	Indole-3-acrylic acid	0.068559	0.480794	0.780615
IL-10	Indole-3-aldehyde	-0.022561	0.816723	0.914345
IL-10	Indole-3-lactic acid	-0.0257858	0.791087	0.913515
IL-10	Indole-3-propionic acid	0.138849	0.151823	0.453949
IL-10	3-Indoxylsulfate	-0.0856157	0.378312	0.705225
IL-10	Kynurenic acid	0.0290043	0.765721	0.908877
IL-10	Kynurenine	-0.0428119	0.659982	0.851494
IL-10	Melatonin	-0.076503	0.431314	0.764722
IL-10	Quinolinic acid	0.031026	0.749911	0.906797
IL-10	Tryptamine	0.31631	0.000853009	0.0275054
IL-10	Tryptophan	-0.17023	0.0781741	0.372301
IL-10	Xanthurenic acid	-0.132444	0.171809	0.482066
IL-13	3-Hydroxyanthranilic acid	-0.000953709	0.992184	0.997853
IL-13	5-Hydroxyindoleacetic acid	-0.153412	0.112931	0.418424
IL-13	N-Acetyltryptophan	0.0290561	0.765314	0.908877
IL-13	β-NAD	-0.0420024	0.666023	0.852607
IL-13	Indole-3-acetic acid	0.167248	0.0836165	0.377581
IL-13	Indole-3-acrylic acid	0.0281427	0.772488	0.908877
IL-13	Indole-3-aldehyde	0.0477151	0.623865	0.830862
IL-13	Indole-3-lactic acid	0.0154274	0.874086	0.939074
IL-13	Indole-3-propionic acid	0.167843	0.0825077	0.377581
IL-13	3-Indoxylsulfate	-0.0548899	0.572604	0.827918
IL-13	Kynurenic acid	0.0619255	0.524338	0.814698
IL-13	Kynurenine	-0.0126729	0.896429	0.958598
IL-13	Melatonin	0.00822421	0.932678	0.973083
IL-13	Quinolinic acid	0.0496019	0.610196	0.827918
IL-13	Tryptamine	0.373801	6.75079e-05	0.00530679
IL-13	Tryptophan	-0.121465	0.210475	0.531098
IL-13	Xanthurenic acid	-0.0523702	0.590381	0.827918
IL-17A	3-Hydroxyanthranilic acid	-0.127998	0.186784	0.506731
IL-17A	5-Hydroxyindoleacetic acid	-0.29428	0.001992	0.0442837
IL-17A	N-Acetyltryptophan	-0.106563	0.272347	0.610493
IL-17A	β-NAD	-0.0123699	0.898893	0.958598
IL-17A	Indole-3-acetic acid	0.196637	0.0413813	0.253121
IL-17A	Indole-3-acrylic acid	-0.00916848	0.92497	0.97206
IL-17A	Indole-3-aldehyde	-0.0491496	0.613461	0.828459
IL-17A	Indole-3-lactic acid	-0.000476864	0.996092	0.997853
IL-17A	Indole-3-propionic acid	0.106177	0.274097	0.610493
IL-17A	3-Indoxylsulfate	-0.140194	0.147856	0.453949
IL-17A	Kynurenic acid	0.026736	0.783574	0.909608
IL-17A	Kynurenine	-0.049876	0.608221	0.827918
IL-17A	Melatonin	-0.0437629	0.652912	0.849961
IL-17A	Quinolinic acid	-0.073373	0.450453	0.780615
IL-17A	Tryptamine	0.399199	1.8719e-05	0.00530679
IL-17A	Tryptophan	-0.160794	0.0964299	0.39251
IL-17A	Xanthurenic acid	-0.169283	0.0798708	0.372301
IL-18	3-Hydroxyanthranilic acid	0.00832142	0.931885	0.973083
IL-18	5-Hydroxyindoleacetic acid	0.00138157	0.988678	0.997853
IL-18	N-Acetyltryptophan	0.113528	0.242052	0.582943
IL-18	β-NAD	0.284613	0.00283236	0.0470403
IL-18	Indole-3-acetic acid	0.050012	0.607242	0.827918
IL-18	Indole-3-acrylic acid	-0.00341205	0.972043	0.992651
IL-18	Indole-3-aldehyde	0.149564	0.122363	0.424226
IL-18	Indole-3-lactic acid	0.221679	0.0211265	0.169598
IL-18	Indole-3-propionic acid	0.157812	0.102851	0.405346
IL-18	3-Indoxylsulfate	0.116857	0.228431	0.564375
IL-18	Kynurenic acid	0.154986	0.109242	0.418424
IL-18	Kynurenine	0.116753	0.228847	0.564375
IL-18	Melatonin	-0.0706416	0.467535	0.780615
IL-18	Quinolinic acid	0.0410988	0.672791	0.855917
IL-18	Tryptamine	0.0726483	0.454951	0.780615
IL-18	Tryptophan	0.0236742	0.80785	0.914345
IL-18	Xanthurenic acid	0.103317	0.287302	0.610516
IL-1α	3-Hydroxyanthranilic acid	-0.0326756	0.737087	0.895034
IL-1α	5-Hydroxyindoleacetic acid	-0.176788	0.0672045	0.366455
IL-1α	N-Acetyltryptophan	0.071826	0.460085	0.780615
IL-1α	β-NAD	-0.0448808	0.644641	0.849961
IL-1α	Indole-3-acetic acid	0.274359	0.00406085	0.0586793
IL-1α	Indole-3-acrylic acid	0.192114	0.0463854	0.268995
IL-1α	Indole-3-aldehyde	0.0625535	0.520133	0.812532
IL-1α	Indole-3-lactic acid	-0.121238	0.211337	0.531098
IL-1α	Indole-3-propionic acid	0.336122	0.000375836	0.0155167
IL-1α	3-Indoxylsulfate	-0.0746287	0.442718	0.775874
IL-1α	Kynurenic acid	0.172268	0.074622	0.372301
IL-1α	Kynurenine	-0.0440098	0.651081	0.849961
IL-1α	Melatonin	0.0534144	0.582984	0.827918
IL-1α	Quinolinic acid	0.0977074	0.314416	0.644442
IL-1α	Tryptamine	0.350827	0.000197247	0.0114009
IL-1α	Tryptophan	-0.283666	0.00292984	0.0470403
IL-1α	Xanthurenic acid	-0.153816	0.111976	0.418424
IL-1β	3-Hydroxyanthranilic acid	-0.0559527	0.565181	0.827918
IL-1β	5-Hydroxyindoleacetic acid	-0.250878	0.00882162	0.0910517
IL-1β	N-Acetyltryptophan	0.00540268	0.955745	0.982955
IL-1β	β-NAD	-0.104681	0.280954	0.610493
IL-1β	Indole-3-acetic acid	0.313558	0.000951744	0.0275054
IL-1β	Indole-3-acrylic acid	0.0883363	0.36329	0.690728
IL-1β	Indole-3-aldehyde	0.0483672	0.619127	0.830862
IL-1β	Indole-3-lactic acid	-0.0922766	0.342195	0.679318
IL-1β	Indole-3-propionic acid	0.204138	0.034078	0.234489
IL-1β	3-Indoxylsulfate	-0.122611	0.206173	0.531098
IL-1β	Kynurenic acid	0.0587484	0.545877	0.825961
IL-1β	Kynurenine	-0.0304863	0.754122	0.908088
IL-1β	Melatonin	0.100499	0.300721	0.62524
IL-1β	Quinolinic acid	0.0851938	0.380675	0.705225
IL-1β	Tryptamine	0.372054	7.34504e-05	0.00530679
IL-1β	Tryptophan	-0.229168	0.0170461	0.155984
IL-1β	Xanthurenic acid	-0.143698	0.137892	0.442786
IL-1RA	3-Hydroxyanthranilic acid	-0.175164	0.0697969	0.366751
IL-1RA	5-Hydroxyindoleacetic acid	-0.158332	0.101707	0.405346
IL-1RA	N-Acetyltryptophan	-0.102713	0.290146	0.612059
IL-1RA	β-NAD	0.225995	0.0186833	0.160067
IL-1RA	Indole-3-acetic acid	-0.272134	0.00438331	0.0603226
IL-1RA	Indole-3-acrylic acid	-0.149816	0.121727	0.424226
IL-1RA	Indole-3-aldehyde	-0.139008	0.151351	0.453949
IL-1RA	Indole-3-lactic acid	0.169444	0.0795812	0.372301
IL-1RA	Indole-3-propionic acid	-0.140979	0.145579	0.453949
IL-1RA	3-Indoxylsulfate	-0.136439	0.159128	0.459879
IL-1RA	Kynurenic acid	-0.126995	0.190288	0.509197
IL-1RA	Kynurenine	0.165583	0.0867838	0.385854
IL-1RA	Melatonin	-0.191982	0.046539	0.268995
IL-1RA	Quinolinic acid	-0.198887	0.0390643	0.25088
IL-1RA	Tryptamine	-0.121263	0.211242	0.531098
IL-1RA	Tryptophan	0.0891616	0.358807	0.690728
IL-1RA	Xanthurenic acid	0.0279955	0.773646	0.908877
IL-22	3-Hydroxyanthranilic acid	-0.20042	0.0375495	0.25088
IL-22	5-Hydroxyindoleacetic acid	-0.232316	0.0155458	0.149758
IL-22	N-Acetyltryptophan	0.0196922	0.839694	0.918895
IL-22	β-NAD	0.0158946	0.870306	0.939074
IL-22	Indole-3-acetic acid	0.112157	0.247821	0.587052
IL-22	Indole-3-acrylic acid	0.0785721	0.418921	0.751977
IL-22	Indole-3-aldehyde	-0.0599051	0.537986	0.818305
IL-22	Indole-3-lactic acid	0.078109	0.421676	0.75225
IL-22	Indole-3-propionic acid	0.0243308	0.802628	0.914345
IL-22	3-Indoxylsulfate	-0.0910611	0.348619	0.68538
IL-22	Kynurenic acid	0.0502299	0.605676	0.827918
IL-22	Kynurenine	-0.00566417	0.953606	0.982955
IL-22	Melatonin	-0.0570219	0.557761	0.827918
IL-22	Quinolinic acid	-0.0536024	0.581656	0.827918
IL-22	Tryptamine	0.310386	0.00107843	0.0283332
IL-22	Tryptophan	-0.0715089	0.462073	0.780615
IL-22	Xanthurenic acid	-0.022464	0.817497	0.914345
IL-6	3-Hydroxyanthranilic acid	-0.0339815	0.726986	0.892728
IL-6	5-Hydroxyindoleacetic acid	-0.285694	0.00272471	0.0470403
IL-6	N-Acetyltryptophan	-0.0433357	0.656083	0.85026
IL-6	β-NAD	0.0271895	0.779995	0.909608
IL-6	Indole-3-acetic acid	0.11299	0.244303	0.5835
IL-6	Indole-3-acrylic acid	0.010038	0.917878	0.971673
IL-6	Indole-3-aldehyde	0.0696443	0.47386	0.780615
IL-6	Indole-3-lactic acid	-0.0286757	0.7683	0.908877
IL-6	Indole-3-propionic acid	0.209182	0.0298038	0.215332
IL-6	3-Indoxylsulfate	-0.196015	0.0420408	0.253121
IL-6	Kynurenic acid	0.000261993	0.997853	0.997853
IL-6	Kynurenine	0.0535177	0.582254	0.827918
IL-6	Melatonin	0.00361824	0.970354	0.992651
IL-6	Quinolinic acid	-0.0551795	0.570577	0.827918
IL-6	Tryptamine	0.115251	0.234932	0.570548
IL-6	Tryptophan	-0.108849	0.262134	0.610493
IL-6	Xanthurenic acid	-0.070539	0.468184	0.780615
IL-8	3-Hydroxyanthranilic acid	-0.0380231	0.696026	0.870786
IL-8	5-Hydroxyindoleacetic acid	-0.0650909	0.503315	0.794852
IL-8	N-Acetyltryptophan	0.0920885	0.343185	0.679318
IL-8	β-NAD	0.121714	0.209535	0.531098
IL-8	Indole-3-acetic acid	0.199205	0.0387461	0.25088
IL-8	Indole-3-acrylic acid	-0.0407706	0.675257	0.855917
IL-8	Indole-3-aldehyde	0.0933753	0.336454	0.678724
IL-8	Indole-3-lactic acid	-0.0210352	0.828922	0.914345
IL-8	Indole-3-propionic acid	0.124933	0.197645	0.52403
IL-8	3-Indoxylsulfate	0.0671597	0.489815	0.785172
IL-8	Kynurenic acid	0.0983428	0.311264	0.642538
IL-8	Kynurenine	0.105873	0.275479	0.610493
IL-8	Melatonin	0.0193323	0.842585	0.918895
IL-8	Quinolinic acid	0.149248	0.123164	0.424226
IL-8	Tryptamine	0.161184	0.0956146	0.39251
IL-8	Tryptophan	-0.0567465	0.559667	0.827918
IL-8	Xanthurenic acid	0.0651418	0.50298	0.794852
IP-10	3-Hydroxyanthranilic acid	-0.161703	0.0945365	0.39251
IP-10	5-Hydroxyindoleacetic acid	-0.251262	0.00871506	0.0910517
IP-10	N-Acetyltryptophan	-0.157388	0.103791	0.405346
IP-10	β-NAD	-0.103771	0.285178	0.610493
IP-10	Indole-3-acetic acid	0.0211738	0.827812	0.914345
IP-10	Indole-3-acrylic acid	-0.116358	0.230437	0.564375
IP-10	Indole-3-aldehyde	-0.0695065	0.474737	0.780615
IP-10	Indole-3-lactic acid	0.00919815	0.924728	0.97206
IP-10	Indole-3-propionic acid	-0.0544035	0.576016	0.827918
IP-10	3-Indoxylsulfate	-0.171617	0.0757413	0.372301
IP-10	Kynurenic acid	-0.196729	0.0412842	0.253121
IP-10	Kynurenine	0.0218454	0.822439	0.914345
IP-10	Melatonin	-0.0419058	0.666745	0.852607
IP-10	Quinolinic acid	-0.0933586	0.336541	0.678724
IP-10	Tryptamine	0.161637	0.0946739	0.39251
IP-10	Tryptophan	-0.0237743	0.807054	0.914345
IP-10	Xanthurenic acid	-0.0930423	0.338188	0.678724
MIG	3-Hydroxyanthranilic acid	-0.140273	0.147627	0.453949
MIG	5-Hydroxyindoleacetic acid	-0.252989	0.00824999	0.0910517
MIG	N-Acetyltryptophan	-0.130703	0.177565	0.493426
MIG	β-NAD	-0.0531786	0.58465	0.827918
MIG	Indole-3-acetic acid	0.132954	0.17015	0.482066
MIG	Indole-3-acrylic acid	-0.0337194	0.72901	0.892728
MIG	Indole-3-aldehyde	-0.0687876	0.479329	0.780615
MIG	Indole-3-lactic acid	0.00247697	0.979702	0.996951
MIG	Indole-3-propionic acid	0.0700045	0.47157	0.780615
MIG	3-Indoxylsulfate	-0.148081	0.126155	0.425788
MIG	Kynurenic acid	-0.0745871	0.442973	0.775874
MIG	Kynurenine	-0.00732147	0.940054	0.97725
MIG	Melatonin	-0.0381109	0.695359	0.870786
MIG	Quinolinic acid	-0.0694793	0.47491	0.780615
MIG	Tryptamine	0.221784	0.0210637	0.169598
MIG	Tryptophan	-0.102247	0.292352	0.612244
MIG	Xanthurenic acid	-0.12905	0.183158	0.504121
RANTES	3-Hydroxyanthranilic acid	-0.0443523	0.648546	0.849961
RANTES	5-Hydroxyindoleacetic acid	-0.205868	0.0325575	0.22949
RANTES	N-Acetyltryptophan	-0.10752	0.268038	0.610493
RANTES	β-NAD	0.060943	0.530954	0.818305
RANTES	Indole-3-acetic acid	0.0500358	0.607071	0.827918
RANTES	Indole-3-acrylic acid	-0.0641523	0.509502	0.800251
RANTES	Indole-3-aldehyde	0.0108176	0.911525	0.968495
RANTES	Indole-3-lactic acid	0.108224	0.264896	0.610493
RANTES	Indole-3-propionic acid	0.0871247	0.369934	0.698764
RANTES	3-Indoxylsulfate	-0.108082	0.265528	0.610493
RANTES	Kynurenic acid	-0.0363409	0.708855	0.879224
RANTES	Kynurenine	0.0866239	0.372702	0.699421
RANTES	Melatonin	-0.0846945	0.383483	0.705902
RANTES	Quinolinic acid	-0.089519	0.356875	0.690728
RANTES	Tryptamine	0.000290593	0.997618	0.997853
RANTES	Tryptophan	-0.0357256	0.713568	0.881287
RANTES	Xanthurenic acid	-0.175838	0.0687124	0.366751
TNFα	3-Hydroxyanthranilic acid	-0.104059	0.283838	0.610493
TNFα	5-Hydroxyindoleacetic acid	-0.376409	5.94617e-05	0.00530679
TNFα	N-Acetyltryptophan	-0.147869	0.126705	0.425788
TNFα	β-NAD	-0.12776	0.187613	0.506731
TNFα	Indole-3-acetic acid	0.220439	0.0218775	0.170772
TNFα	Indole-3-acrylic acid	0.0496537	0.609823	0.827918
TNFα	Indole-3-aldehyde	-0.0687296	0.4797	0.780615
TNFα	Indole-3-lactic acid	-0.138668	0.152363	0.453949
TNFα	Indole-3-propionic acid	0.144024	0.13699	0.442786
TNFα	3-Indoxylsulfate	-0.269625	0.00477425	0.0624825
TNFα	Kynurenic acid	-0.0799415	0.410834	0.745005
TNFα	Kynurenine	-0.0512218	0.598565	0.827918
TNFα	Melatonin	0.0530494	0.585565	0.827918
TNFα	Quinolinic acid	-0.0294523	0.762209	0.908877
TNFα	Tryptamine	0.29738	0.00177485	0.0427443
TNFα	Tryptophan	-0.22572	0.0188315	0.160067
TNFα	Xanthurenic acid	-0.219511	0.0224544	0.170772

## Sheet: Metab_v_cyotkines_clust_stats
cluster_rank	cluster_X	cluster_Y	best_adjusted_pvalue
1	TNFα	5-Hydroxyindoleacetic acid	0.00530679
2	FLT3L;IL-1α;IL-22;IL-17A;IL-10;IL-13;IL-6;IL-8;TNFα;IFNγ;IL-1β	Tryptamine	0.00530679
3	IL-1α	Indole-3-propionic acid	0.0155167
4	IFNγ;IL-1β	Indole-3-acetic acid	0.0275054
5	IFNα	N-Acetyltryptophan;Indole-3-aldehyde	0.0275054
6	IL-17A	5-Hydroxyindoleacetic acid	0.0442837
7	IL-1α	Tryptophan	0.0470403
8	IL-6	5-Hydroxyindoleacetic acid	0.0470403
9	FLT3L	Indole-3-propionic acid	0.0470403
10	IL-18	β-NAD	0.0470403
11	IL-1α	Indole-3-acetic acid	0.0586793
12	IL-1RA	Indole-3-acetic acid	0.0603226
13	TNFα	3-Indoxylsulfate	0.0624825
14	IP-10;MIG	5-Hydroxyindoleacetic acid	0.0910517
15	FLT3L	Kynurenic acid	0.0910517
16	IL-1β	5-Hydroxyindoleacetic acid	0.0910517
17	IFNα	3-Hydroxyanthranilic acid	0.0910517

## Sheet: IAA_taxa_v_metabolites_corr
X_features	Y_features	Corr Coeff.	p-values	q-values
Lactobacillus iners	3-Hydroxyanthranilic acid	0.0348921	0.719969	0.818564
Lactobacillus iners	5-Hydroxyindoleacetic acid	0.137925	0.154594	0.292012
Lactobacillus iners	N-Acetyltryptophan	0.0566333	0.560452	0.689936
Lactobacillus iners	β-NAD	0.111074	0.252446	0.421136
Lactobacillus iners	Indole-3-acetic acid	0.0110943	0.909272	0.936732
Lactobacillus iners	Indole-3-acrylic acid	-0.0751383	0.439601	0.589413
Lactobacillus iners	Indole-3-aldehyde	0.100888	0.298845	0.46386
Lactobacillus iners	Indole-3-lactic acid	0.0927634	0.339644	0.507335
Lactobacillus iners	Indole-3-propionic acid	-0.106816	0.271203	0.439334
Lactobacillus iners	3-Indoxylsulfate	0.0407992	0.675042	0.788887
Lactobacillus iners	Kynurenic acid	-0.121447	0.210545	0.366233
Lactobacillus iners	Kynurenine	0.0820136	0.398772	0.55179
Lactobacillus iners	Melatonin	0.0043152	0.964647	0.978349
Lactobacillus iners	Quinolinic acid	0.110231	0.256085	0.423251
Lactobacillus iners	Tryptamine	0.202374	0.0356898	0.0980097
Lactobacillus iners	Tryptophan	0.234972	0.0143707	0.0493303
Lactobacillus iners	Xanthurenic acid	0.222118	0.0208661	0.0647757
Gardnerella vaginalis	3-Hydroxyanthranilic acid	-0.0729628	0.452996	0.598962
Gardnerella vaginalis	5-Hydroxyindoleacetic acid	-0.151068	0.118606	0.243347
Gardnerella vaginalis	N-Acetyltryptophan	-0.136162	0.159985	0.297472
Gardnerella vaginalis	β-NAD	-0.132659	0.171108	0.311661
Gardnerella vaginalis	Indole-3-acetic acid	0.319679	0.000744918	0.0042212
Gardnerella vaginalis	Indole-3-acrylic acid	0.225443	0.0189815	0.0599682
Gardnerella vaginalis	Indole-3-aldehyde	-0.0948254	0.32897	0.495538
Gardnerella vaginalis	Indole-3-lactic acid	-0.277829	0.00360007	0.015867
Gardnerella vaginalis	Indole-3-propionic acid	0.311085	0.00104924	0.00567544
Gardnerella vaginalis	3-Indoxylsulfate	-0.171564	0.0758344	0.168155
Gardnerella vaginalis	Kynurenic acid	0.0517673	0.594672	0.717454
Gardnerella vaginalis	Kynurenine	-0.207049	0.0315529	0.088696
Gardnerella vaginalis	Melatonin	-0.0597567	0.538995	0.672802
Gardnerella vaginalis	Quinolinic acid	0.000681261	0.994417	0.994417
Gardnerella vaginalis	Tryptamine	0.428396	3.74173e-06	6.07181e-05
Gardnerella vaginalis	Tryptophan	-0.375559	6.19783e-05	0.000632179
Gardnerella vaginalis	Xanthurenic acid	-0.279992	0.00333711	0.0150804
Lactobacillus crispatus	3-Hydroxyanthranilic acid	0.109913	0.257469	0.423578
Lactobacillus crispatus	5-Hydroxyindoleacetic acid	0.0732666	0.451112	0.598688
Lactobacillus crispatus	N-Acetyltryptophan	0.192649	0.0457684	0.118401
Lactobacillus crispatus	β-NAD	0.318598	0.000778144	0.0042738
Lactobacillus crispatus	Indole-3-acetic acid	-0.226956	0.0181734	0.0579276
Lactobacillus crispatus	Indole-3-acrylic acid	-0.186228	0.0536391	0.128518
Lactobacillus crispatus	Indole-3-aldehyde	0.214091	0.0260898	0.0757241
Lactobacillus crispatus	Indole-3-lactic acid	0.449032	1.09172e-06	2.34036e-05
Lactobacillus crispatus	Indole-3-propionic acid	-0.194212	0.0440048	0.116368
Lactobacillus crispatus	3-Indoxylsulfate	0.0825445	0.395716	0.549692
Lactobacillus crispatus	Kynurenic acid	-0.0610222	0.530419	0.664419
Lactobacillus crispatus	Kynurenine	0.197451	0.0405302	0.110453
Lactobacillus crispatus	Melatonin	0.123875	0.2015	0.354362
Lactobacillus crispatus	Quinolinic acid	0.0355394	0.714997	0.815507
Lactobacillus crispatus	Tryptamine	-0.084663	0.383661	0.544997
Lactobacillus crispatus	Tryptophan	0.505239	2.45334e-08	1.45974e-06
Lactobacillus crispatus	Xanthurenic acid	0.411268	9.79853e-06	0.000145753
Sneathia vaginalis	3-Hydroxyanthranilic acid	-0.0255535	0.792926	0.865672
Sneathia vaginalis	5-Hydroxyindoleacetic acid	-0.124741	0.19834	0.352276
Sneathia vaginalis	N-Acetyltryptophan	-0.081197	0.403501	0.556177
Sneathia vaginalis	β-NAD	-0.182911	0.0581232	0.13474
Sneathia vaginalis	Indole-3-acetic acid	0.326339	0.000567236	0.00337506
Sneathia vaginalis	Indole-3-acrylic acid	0.278758	0.00348492	0.0155515
Sneathia vaginalis	Indole-3-aldehyde	-0.0839387	0.387757	0.544997
Sneathia vaginalis	Indole-3-lactic acid	-0.378188	5.44975e-05	0.000603819
Sneathia vaginalis	Indole-3-propionic acid	0.349686	0.000207601	0.00157688
Sneathia vaginalis	3-Indoxylsulfate	-0.104155	0.28339	0.451653
Sneathia vaginalis	Kynurenic acid	0.182288	0.0589988	0.135017
Sneathia vaginalis	Kynurenine	-0.263852	0.00579441	0.0235069
Sneathia vaginalis	Melatonin	-0.0011608	0.990487	0.993269
Sneathia vaginalis	Quinolinic acid	0.0641473	0.509535	0.647346
Sneathia vaginalis	Tryptamine	0.291531	0.00220441	0.0103549
Sneathia vaginalis	Tryptophan	-0.494243	5.44376e-08	1.9101e-06
Sneathia vaginalis	Xanthurenic acid	-0.328894	0.000510078	0.00313962
BVAB1	3-Hydroxyanthranilic acid	-0.0701343	0.470746	0.614459
BVAB1	5-Hydroxyindoleacetic acid	0.0186004	0.848472	0.901502
BVAB1	N-Acetyltryptophan	-0.135357	0.162493	0.300569
BVAB1	β-NAD	-0.3606	0.000126242	0.00098783
BVAB1	Indole-3-acetic acid	0.0671644	0.489785	0.627103
BVAB1	Indole-3-acrylic acid	0.0405194	0.677146	0.788887
BVAB1	Indole-3-aldehyde	-0.109115	0.260962	0.425403
BVAB1	Indole-3-lactic acid	-0.520855	7.52914e-09	6.71976e-07
BVAB1	Indole-3-propionic acid	0.268196	0.0050106	0.0207998
BVAB1	3-Indoxylsulfate	-0.0263676	0.786485	0.865033
BVAB1	Kynurenic acid	0.0965435	0.320243	0.488575
BVAB1	Kynurenine	-0.223685	0.0199588	0.0625027
BVAB1	Melatonin	-0.0268814	0.782426	0.865033
BVAB1	Quinolinic acid	0.00388072	0.968204	0.979175
BVAB1	Tryptamine	0.117617	0.225396	0.384029
BVAB1	Tryptophan	-0.459867	5.53183e-07	1.51913e-05
BVAB1	Xanthurenic acid	-0.360423	0.000127283	0.00098783
Sneathia sanguinegens	3-Hydroxyanthranilic acid	-0.0447234	0.645802	0.763416
Sneathia sanguinegens	5-Hydroxyindoleacetic acid	-0.0518019	0.594425	0.717454
Sneathia sanguinegens	N-Acetyltryptophan	-0.140826	0.146021	0.28178
Sneathia sanguinegens	β-NAD	-0.194858	0.0432925	0.115339
Sneathia sanguinegens	Indole-3-acetic acid	0.348396	0.00021991	0.00163558
Sneathia sanguinegens	Indole-3-acrylic acid	0.288027	0.00250476	0.011613
Sneathia sanguinegens	Indole-3-aldehyde	-0.069773	0.473041	0.614459
Sneathia sanguinegens	Indole-3-lactic acid	-0.367369	9.18912e-05	0.000820129
Sneathia sanguinegens	Indole-3-propionic acid	0.304052	0.00137842	0.00683468
Sneathia sanguinegens	3-Indoxylsulfate	-0.0653013	0.501933	0.639965
Sneathia sanguinegens	Kynurenic acid	0.170914	0.0769675	0.169613
Sneathia sanguinegens	Kynurenine	-0.121265	0.211235	0.366233
Sneathia sanguinegens	Melatonin	-0.091928	0.34403	0.509621
Sneathia sanguinegens	Quinolinic acid	0.125684	0.194942	0.347972
Sneathia sanguinegens	Tryptamine	0.240762	0.0120733	0.043537
Sneathia sanguinegens	Tryptophan	-0.437798	2.15624e-06	4.27654e-05
Sneathia sanguinegens	Xanthurenic acid	-0.336466	0.000370338	0.00249454
Megasphaera lornae	3-Hydroxyanthranilic acid	0.0846747	0.383595	0.544997
Megasphaera lornae	5-Hydroxyindoleacetic acid	-0.0498869	0.608142	0.72611
Megasphaera lornae	N-Acetyltryptophan	-0.017254	0.859324	0.910322
Megasphaera lornae	β-NAD	-0.0827912	0.394301	0.549692
Megasphaera lornae	Indole-3-acetic acid	0.322879	0.00065399	0.00376572
Megasphaera lornae	Indole-3-acrylic acid	0.175917	0.0685852	0.153993
Megasphaera lornae	Indole-3-aldehyde	0.0531798	0.584642	0.71364
Megasphaera lornae	Indole-3-lactic acid	-0.30793	0.00118685	0.00614067
Megasphaera lornae	Indole-3-propionic acid	0.294935	0.00194426	0.00925469
Megasphaera lornae	3-Indoxylsulfate	-0.113152	0.243623	0.408325
Megasphaera lornae	Kynurenic acid	0.183491	0.0573178	0.134394
Megasphaera lornae	Kynurenine	-0.193664	0.0446161	0.116811
Megasphaera lornae	Melatonin	-0.0805329	0.40737	0.558488
Megasphaera lornae	Quinolinic acid	0.0982937	0.311507	0.477287
Megasphaera lornae	Tryptamine	0.377092	5.75066e-05	0.000603819
Megasphaera lornae	Tryptophan	-0.360808	0.00012503	0.00098783
Megasphaera lornae	Xanthurenic acid	-0.23399	0.014796	0.0503064
Prevotella amnii	3-Hydroxyanthranilic acid	0.0276969	0.775996	0.863024
Prevotella amnii	5-Hydroxyindoleacetic acid	-0.142861	0.140225	0.278229
Prevotella amnii	N-Acetyltryptophan	-0.213372	0.0266079	0.076605
Prevotella amnii	β-NAD	-0.33968	0.000322481	0.00221396
Prevotella amnii	Indole-3-acetic acid	0.143255	0.139124	0.278229
Prevotella amnii	Indole-3-acrylic acid	0.229319	0.0169713	0.0550796
Prevotella amnii	Indole-3-aldehyde	-0.137237	0.15668	0.294394
Prevotella amnii	Indole-3-lactic acid	-0.562301	2.40888e-10	8.59969e-08
Prevotella amnii	Indole-3-propionic acid	0.221064	0.0214963	0.0661567
Prevotella amnii	3-Indoxylsulfate	-0.162706	0.0924816	0.200097
Prevotella amnii	Kynurenic acid	0.0501939	0.605934	0.725901
Prevotella amnii	Kynurenine	-0.318993	0.000765826	0.00427187
Prevotella amnii	Melatonin	0.0363074	0.709111	0.811387
Prevotella amnii	Quinolinic acid	-0.0165341	0.865136	0.913768
Prevotella amnii	Tryptamine	0.14202	0.142597	0.278229
Prevotella amnii	Tryptophan	-0.495011	5.15373e-08	1.9101e-06
Prevotella amnii	Xanthurenic acid	-0.368989	8.50754e-05	0.000778767
Fannyhessea vaginae	3-Hydroxyanthranilic acid	0.0623444	0.521531	0.657903
Fannyhessea vaginae	5-Hydroxyindoleacetic acid	-0.189572	0.049411	0.123254
Fannyhessea vaginae	N-Acetyltryptophan	-0.106164	0.274153	0.440868
Fannyhessea vaginae	β-NAD	-0.190899	0.0478119	0.121056
Fannyhessea vaginae	Indole-3-acetic acid	0.309872	0.00110031	0.00582227
Fannyhessea vaginae	Indole-3-acrylic acid	0.152399	0.115358	0.238051
Fannyhessea vaginae	Indole-3-aldehyde	-0.0192541	0.843214	0.900557
Fannyhessea vaginae	Indole-3-lactic acid	-0.36045	0.000127124	0.00098783
Fannyhessea vaginae	Indole-3-propionic acid	0.264105	0.00574591	0.0235069
Fannyhessea vaginae	3-Indoxylsulfate	-0.188765	0.0504063	0.123254
Fannyhessea vaginae	Kynurenic acid	0.0625437	0.520198	0.657903
Fannyhessea vaginae	Kynurenine	-0.272923	0.0042664	0.0185744
Fannyhessea vaginae	Melatonin	0.0252426	0.79539	0.865715
Fannyhessea vaginae	Quinolinic acid	0.0017086	0.985998	0.991553
Fannyhessea vaginae	Tryptamine	0.361899	0.000118845	0.00098783
Fannyhessea vaginae	Tryptophan	-0.432907	2.87812e-06	5.40784e-05
Fannyhessea vaginae	Xanthurenic acid	-0.340666	0.000308982	0.00216287
Prevotella	3-Hydroxyanthranilic acid	-0.0841354	0.386642	0.544997
Prevotella	5-Hydroxyindoleacetic acid	-0.00718243	0.94119	0.960014
Prevotella	N-Acetyltryptophan	-0.101678	0.295056	0.461996
Prevotella	β-NAD	-0.259886	0.00660311	0.0261923
Prevotella	Indole-3-acetic acid	0.181137	0.0606447	0.137899
Prevotella	Indole-3-acrylic acid	0.153362	0.11305	0.234645
Prevotella	Indole-3-aldehyde	-0.142257	0.141926	0.278229
Prevotella	Indole-3-lactic acid	-0.448698	1.11446e-06	2.34036e-05
Prevotella	Indole-3-propionic acid	0.272011	0.0044018	0.0187428
Prevotella	3-Indoxylsulfate	-0.010635	0.913013	0.936732
Prevotella	Kynurenic acid	0.132153	0.172761	0.313075
Prevotella	Kynurenine	-0.237612	0.0132798	0.0470442
Prevotella	Melatonin	-0.0383402	0.693617	0.796699
Prevotella	Quinolinic acid	-0.0154356	0.87402	0.920428
Prevotella	Tryptamine	0.106646	0.271969	0.439334
Prevotella	Tryptophan	-0.493146	5.88546e-08	1.9101e-06
Prevotella	Xanthurenic acid	-0.372378	7.23134e-05	0.000697727
Fastidiosipila	3-Hydroxyanthranilic acid	-0.0262398	0.787495	0.865033
Fastidiosipila	5-Hydroxyindoleacetic acid	-0.0697287	0.473323	0.614459
Fastidiosipila	N-Acetyltryptophan	-0.110403	0.25534	0.423251
Fastidiosipila	β-NAD	-0.372569	7.16505e-05	0.000697727
Fastidiosipila	Indole-3-acetic acid	0.229696	0.016786	0.0550796
Fastidiosipila	Indole-3-acrylic acid	0.203741	0.0344352	0.0952974
Fastidiosipila	Indole-3-aldehyde	-0.094903	0.328573	0.495538
Fastidiosipila	Indole-3-lactic acid	-0.517439	9.79879e-09	6.99633e-07
Fastidiosipila	Indole-3-propionic acid	0.406508	1.26859e-05	0.000181155
Fastidiosipila	3-Indoxylsulfate	-0.0994394	0.305873	0.470675
Fastidiosipila	Kynurenic acid	0.183289	0.0575974	0.134394
Fastidiosipila	Kynurenine	-0.269157	0.00485052	0.0203722
Fastidiosipila	Melatonin	0.0687615	0.479497	0.618913
Fastidiosipila	Quinolinic acid	0.0440802	0.65056	0.766501
Fastidiosipila	Tryptamine	0.133603	0.168056	0.307671
Fastidiosipila	Tryptophan	-0.545703	1.0115e-09	1.80552e-07
Fastidiosipila	Xanthurenic acid	-0.395036	2.3268e-05	0.000296667
Prevotella timonensis	3-Hydroxyanthranilic acid	0.0125092	0.89776	0.934403
Prevotella timonensis	5-Hydroxyindoleacetic acid	-0.147961	0.126466	0.257991
Prevotella timonensis	N-Acetyltryptophan	-0.0921772	0.342718	0.509621
Prevotella timonensis	β-NAD	-0.160553	0.0969379	0.207227
Prevotella timonensis	Indole-3-acetic acid	0.32904	0.00050698	0.00313962
Prevotella timonensis	Indole-3-acrylic acid	0.184643	0.0557452	0.131795
Prevotella timonensis	Indole-3-aldehyde	-0.0205329	0.832947	0.898375
Prevotella timonensis	Indole-3-lactic acid	-0.335378	0.000387969	0.00256491
Prevotella timonensis	Indole-3-propionic acid	0.346059	0.000243946	0.00177732
Prevotella timonensis	3-Indoxylsulfate	-0.141953	0.142787	0.278229
Prevotella timonensis	Kynurenic acid	0.15885	0.100579	0.212465
Prevotella timonensis	Kynurenine	-0.236041	0.0139201	0.0482473
Prevotella timonensis	Melatonin	0.0143425	0.882876	0.925211
Prevotella timonensis	Quinolinic acid	0.078155	0.421402	0.572018
Prevotella timonensis	Tryptamine	0.236572	0.0137007	0.0479524
Prevotella timonensis	Tryptophan	-0.484562	1.0733e-07	3.19306e-06
Prevotella timonensis	Xanthurenic acid	-0.340999	0.000304555	0.00216287
Mycoplasma hominis	3-Hydroxyanthranilic acid	-0.189152	0.0499265	0.123254
Mycoplasma hominis	5-Hydroxyindoleacetic acid	-0.193477	0.0448267	0.116811
Mycoplasma hominis	N-Acetyltryptophan	-0.256489	0.00737368	0.0286131
Mycoplasma hominis	β-NAD	-0.331776	0.000451993	0.00288145
Mycoplasma hominis	Indole-3-acetic acid	0.157189	0.104233	0.21889
Mycoplasma hominis	Indole-3-acrylic acid	0.242564	0.0114271	0.0416271
Mycoplasma hominis	Indole-3-aldehyde	-0.219992	0.0221535	0.0670237
Mycoplasma hominis	Indole-3-lactic acid	-0.364438	0.000105533	0.000918907
Mycoplasma hominis	Indole-3-propionic acid	0.138909	0.151643	0.289487
Mycoplasma hominis	3-Indoxylsulfate	-0.196715	0.0412985	0.111694
Mycoplasma hominis	Kynurenic acid	0.0196391	0.84012	0.900557
Mycoplasma hominis	Kynurenine	-0.250148	0.00902743	0.0335708
Mycoplasma hominis	Melatonin	-0.0477319	0.623744	0.742255
Mycoplasma hominis	Quinolinic acid	-0.0671174	0.490089	0.627103
Mycoplasma hominis	Tryptamine	0.211187	0.0282364	0.0806431
Mycoplasma hominis	Tryptophan	-0.497717	4.24485e-08	1.9101e-06
Mycoplasma hominis	Xanthurenic acid	-0.371113	7.6853e-05	0.000722014
Lactobacillus jensenii	3-Hydroxyanthranilic acid	0.104744	0.280662	0.44931
Lactobacillus jensenii	5-Hydroxyindoleacetic acid	0.131453	0.175069	0.315655
Lactobacillus jensenii	N-Acetyltryptophan	0.232888	0.0152859	0.0514817
Lactobacillus jensenii	β-NAD	0.309671	0.001109	0.00582227
Lactobacillus jensenii	Indole-3-acetic acid	-0.061795	0.525215	0.660217
Lactobacillus jensenii	Indole-3-acrylic acid	-0.165991	0.0859989	0.187205
Lactobacillus jensenii	Indole-3-aldehyde	0.189198	0.0498708	0.123254
Lactobacillus jensenii	Indole-3-lactic acid	0.399419	1.85033e-05	0.000247859
Lactobacillus jensenii	Indole-3-propionic acid	-0.142835	0.140299	0.278229
Lactobacillus jensenii	3-Indoxylsulfate	0.0716869	0.460957	0.605006
Lactobacillus jensenii	Kynurenic acid	-0.0517403	0.594864	0.717454
Lactobacillus jensenii	Kynurenine	0.160173	0.0977396	0.207697
Lactobacillus jensenii	Melatonin	0.0868128	0.371656	0.535005
Lactobacillus jensenii	Quinolinic acid	0.0574477	0.554819	0.688705
Lactobacillus jensenii	Tryptamine	-0.115492	0.233948	0.39396
Lactobacillus jensenii	Tryptophan	0.493847	5.59917e-08	1.9101e-06
Lactobacillus jensenii	Xanthurenic acid	0.428884	3.63767e-06	6.07181e-05
Prevotella bivia	3-Hydroxyanthranilic acid	0.0400596	0.680609	0.788887
Prevotella bivia	5-Hydroxyindoleacetic acid	-0.0126007	0.897016	0.934403
Prevotella bivia	N-Acetyltryptophan	0.0887802	0.360874	0.530936
Prevotella bivia	β-NAD	0.102505	0.291127	0.459878
Prevotella bivia	Indole-3-acetic acid	0.182412	0.0588234	0.135017
Prevotella bivia	Indole-3-acrylic acid	0.141738	0.143401	0.278229
Prevotella bivia	Indole-3-aldehyde	0.031898	0.743124	0.834261
Prevotella bivia	Indole-3-lactic acid	0.204331	0.0339051	0.0945634
Prevotella bivia	Indole-3-propionic acid	0.13864	0.152447	0.289487
Prevotella bivia	3-Indoxylsulfate	-0.0106222	0.913117	0.936732
Prevotella bivia	Kynurenic acid	0.0875758	0.367452	0.533253
Prevotella bivia	Kynurenine	0.0773352	0.426304	0.57648
Prevotella bivia	Melatonin	-0.103751	0.28527	0.452628
Prevotella bivia	Quinolinic acid	-0.08027	0.408908	0.558488
Prevotella bivia	Tryptamine	0.119747	0.217049	0.372531
Prevotella bivia	Tryptophan	0.0393538	0.685937	0.79249
Prevotella bivia	Xanthurenic acid	0.0112043	0.908376	0.936732
Dialister	3-Hydroxyanthranilic acid	0.0290732	0.765181	0.856331
Dialister	5-Hydroxyindoleacetic acid	-0.13677	0.158108	0.295522
Dialister	N-Acetyltryptophan	-0.129706	0.180922	0.324568
Dialister	β-NAD	-0.229392	0.0169352	0.0550796
Dialister	Indole-3-acetic acid	0.327041	0.000550966	0.00333381
Dialister	Indole-3-acrylic acid	0.217277	0.0238967	0.0703363
Dialister	Indole-3-aldehyde	-0.0401088	0.680238	0.788887
Dialister	Indole-3-lactic acid	-0.455081	7.49127e-07	1.91027e-05
Dialister	Indole-3-propionic acid	0.380103	4.95863e-05	0.000576138
Dialister	3-Indoxylsulfate	-0.0995778	0.305197	0.470675
Dialister	Kynurenic acid	0.175015	0.0700398	0.156276
Dialister	Kynurenine	-0.28028	0.00330345	0.0150804
Dialister	Melatonin	0.0240125	0.805158	0.873682
Dialister	Quinolinic acid	0.0870109	0.370562	0.535005
Dialister	Tryptamine	0.271956	0.00441006	0.0187428
Dialister	Tryptophan	-0.538153	1.89388e-09	2.25372e-07
Dialister	Xanthurenic acid	-0.377162	5.73113e-05	0.000603819
Aerococcus christensenii	3-Hydroxyanthranilic acid	0.0886846	0.361393	0.530936
Aerococcus christensenii	5-Hydroxyindoleacetic acid	-0.109533	0.259126	0.424349
Aerococcus christensenii	N-Acetyltryptophan	-0.259257	0.00674023	0.0264424
Aerococcus christensenii	β-NAD	-0.179418	0.0631717	0.142736
Aerococcus christensenii	Indole-3-acetic acid	0.237538	0.0133094	0.0470442
Aerococcus christensenii	Indole-3-acrylic acid	0.0573354	0.555594	0.688705
Aerococcus christensenii	Indole-3-aldehyde	-0.100922	0.298682	0.46386
Aerococcus christensenii	Indole-3-lactic acid	-0.188795	0.050369	0.123254
Aerococcus christensenii	Indole-3-propionic acid	0.0101889	0.916648	0.93766
Aerococcus christensenii	3-Indoxylsulfate	-0.0530296	0.585705	0.71364
Aerococcus christensenii	Kynurenic acid	-0.101955	0.293735	0.461954
Aerococcus christensenii	Kynurenine	-0.188019	0.0513395	0.124682
Aerococcus christensenii	Melatonin	-0.0319815	0.742475	0.834261
Aerococcus christensenii	Quinolinic acid	-0.026623	0.784466	0.865033
Aerococcus christensenii	Tryptamine	0.428944	3.62508e-06	6.07181e-05
Aerococcus christensenii	Tryptophan	-0.244769	0.0106775	0.0392976
Aerococcus christensenii	Xanthurenic acid	-0.230867	0.0162214	0.0541219
Mobiluncus mulieris	3-Hydroxyanthranilic acid	0.00519469	0.957447	0.973814
Mobiluncus mulieris	5-Hydroxyindoleacetic acid	-0.0324379	0.73893	0.834261
Mobiluncus mulieris	N-Acetyltryptophan	-0.0324051	0.739185	0.834261
Mobiluncus mulieris	β-NAD	-0.124302	0.199939	0.353357
Mobiluncus mulieris	Indole-3-acetic acid	0.161413	0.0951369	0.204602
Mobiluncus mulieris	Indole-3-acrylic acid	0.085045	0.381511	0.544997
Mobiluncus mulieris	Indole-3-aldehyde	-0.0943841	0.331237	0.496855
Mobiluncus mulieris	Indole-3-lactic acid	-0.379924	5.00288e-05	0.000576138
Mobiluncus mulieris	Indole-3-propionic acid	0.195967	0.0420927	0.112986
Mobiluncus mulieris	3-Indoxylsulfate	0.0117283	0.904111	0.936732
Mobiluncus mulieris	Kynurenic acid	0.117065	0.227598	0.385083
Mobiluncus mulieris	Kynurenine	-0.0877945	0.366252	0.533253
Mobiluncus mulieris	Melatonin	0.055593	0.567688	0.696443
Mobiluncus mulieris	Quinolinic acid	0.0879382	0.365465	0.533253
Mobiluncus mulieris	Tryptamine	0.0407112	0.675703	0.788887
Mobiluncus mulieris	Tryptophan	-0.304315	0.00136461	0.00683468
Mobiluncus mulieris	Xanthurenic acid	-0.145847	0.132039	0.267829
Prevotella disiens	3-Hydroxyanthranilic acid	-0.187634	0.0518273	0.125016
Prevotella disiens	5-Hydroxyindoleacetic acid	-0.250844	0.00883127	0.033187
Prevotella disiens	N-Acetyltryptophan	-0.191714	0.0468513	0.119471
Prevotella disiens	β-NAD	-0.145515	0.132929	0.268112
Prevotella disiens	Indole-3-acetic acid	-0.038284	0.694043	0.796699
Prevotella disiens	Indole-3-acrylic acid	0.0801056	0.409871	0.558488
Prevotella disiens	Indole-3-aldehyde	-0.251094	0.00876168	0.033187
Prevotella disiens	Indole-3-lactic acid	-0.154373	0.110667	0.231041
Prevotella disiens	Indole-3-propionic acid	0.0201913	0.835687	0.898615
Prevotella disiens	3-Indoxylsulfate	-0.26016	0.00654424	0.0261923
Prevotella disiens	Kynurenic acid	-0.209137	0.0298399	0.0845463
Prevotella disiens	Kynurenine	-0.218702	0.0229676	0.0683285
Prevotella disiens	Melatonin	-0.0826283	0.395235	0.549692
Prevotella disiens	Quinolinic acid	-0.306718	0.00124395	0.00634414
Prevotella disiens	Tryptamine	-0.0257311	0.79152	0.865672
Prevotella disiens	Tryptophan	-0.18507	0.0551711	0.131307
Prevotella disiens	Xanthurenic acid	-0.251471	0.00865756	0.033187
Parvimonas	3-Hydroxyanthranilic acid	-0.0210779	0.82858	0.896373
Parvimonas	5-Hydroxyindoleacetic acid	-0.0190244	0.845061	0.900557
Parvimonas	N-Acetyltryptophan	-0.0142353	0.883745	0.925211
Parvimonas	β-NAD	-0.324892	0.000602131	0.00352395
Parvimonas	Indole-3-acetic acid	0.296436	0.0018386	0.00899149
Parvimonas	Indole-3-acrylic acid	0.228112	0.0175763	0.0565293
Parvimonas	Indole-3-aldehyde	-0.0502751	0.605351	0.725901
Parvimonas	Indole-3-lactic acid	-0.425351	4.45734e-06	6.91857e-05
Parvimonas	Indole-3-propionic acid	0.334073	0.000410127	0.0026621
Parvimonas	3-Indoxylsulfate	-0.0686484	0.480221	0.618913
Parvimonas	Kynurenic acid	0.192105	0.0463955	0.11916
Parvimonas	Kynurenine	-0.217066	0.0240365	0.0703363
Parvimonas	Melatonin	0.0749385	0.440822	0.589413
Parvimonas	Quinolinic acid	0.133681	0.167806	0.307671
Parvimonas	Tryptamine	0.21891	0.0228347	0.0683285
Parvimonas	Tryptophan	-0.453767	8.13487e-07	1.9361e-05
Parvimonas	Xanthurenic acid	-0.295742	0.00188674	0.00910223
Mobiluncus	3-Hydroxyanthranilic acid	-0.0469718	0.629286	0.746362
Mobiluncus	5-Hydroxyindoleacetic acid	-0.0843562	0.385392	0.544997
Mobiluncus	N-Acetyltryptophan	-0.0954531	0.325764	0.494885
Mobiluncus	β-NAD	-0.166131	0.085731	0.187205
Mobiluncus	Indole-3-acetic acid	0.12124	0.211328	0.366233
Mobiluncus	Indole-3-acrylic acid	0.120957	0.212406	0.366324
Mobiluncus	Indole-3-aldehyde	-0.140453	0.147103	0.282342
Mobiluncus	Indole-3-lactic acid	-0.399172	1.87456e-05	0.000247859
Mobiluncus	Indole-3-propionic acid	0.117491	0.2259	0.384029
Mobiluncus	3-Indoxylsulfate	-0.0570004	0.55791	0.689183
Mobiluncus	Kynurenic acid	0.0720857	0.45846	0.60395
Mobiluncus	Kynurenine	-0.0741873	0.445429	0.593351
Mobiluncus	Melatonin	0.0753987	0.438013	0.589413
Mobiluncus	Quinolinic acid	0.00224275	0.981621	0.98994
Mobiluncus	Tryptamine	-0.0286168	0.768763	0.857651
Mobiluncus	Tryptophan	-0.392614	2.63723e-05	0.000324652
Mobiluncus	Xanthurenic acid	-0.220032	0.022129	0.0670237

## Sheet: IAA_taxa_v_metab_clust_stats
cluster_rank	cluster_X	cluster_Y	best_adjusted_pvalue
1	Lactobacillus crispatus;Lactobacillus jensenii;BVAB1;Prevotella;Mycoplasma hominis;Prevotella amnii;Sneathia sanguinegens;Megasphaera lornae;Gardnerella vaginalis;Fannyhessea vaginae;Prevotella timonensis;Sneathia vaginalis;Dialister;Fastidiosipila;Parvimonas	β-NAD;Kynurenine;Indole-3-lactic acid;Tryptophan;Xanthurenic acid	8.59969e-08
2	Aerococcus christensenii	Indole-3-acetic acid;Tryptamine	6.07181e-05
3	Mycoplasma hominis;Prevotella amnii;Sneathia sanguinegens;Megasphaera lornae;Gardnerella vaginalis;Fannyhessea vaginae;Prevotella timonensis;Sneathia vaginalis;Dialister;Fastidiosipila;Parvimonas	Indole-3-acrylic acid;Indole-3-propionic acid;Indole-3-acetic acid;Tryptamine	6.07181e-05
4	Mobiluncus mulieris;Mobiluncus	Indole-3-lactic acid;Tryptophan;Xanthurenic acid	0.000247859
5	Prevotella disiens	5-Hydroxyindoleacetic acid;3-Indoxylsulfate;N-Acetyltryptophan;Indole-3-aldehyde;Kynurenic acid;Quinolinic acid	0.00634414
6	BVAB1;Prevotella	Indole-3-propionic acid	0.0187428
7	Aerococcus christensenii	N-Acetyltryptophan	0.0264424
8	Mycoplasma hominis	N-Acetyltryptophan;Indole-3-aldehyde	0.0286131
9	Prevotella disiens	Xanthurenic acid	0.033187
10	Aerococcus christensenii	Tryptophan;Xanthurenic acid	0.0392976
11	Lactobacillus iners	Tryptophan;Xanthurenic acid	0.0493303
12	Lactobacillus jensenii	N-Acetyltryptophan	0.0514817
13	Lactobacillus crispatus	Indole-3-acetic acid	0.0579276
14	Prevotella disiens	Kynurenine	0.0683285
15	Lactobacillus crispatus	Indole-3-aldehyde	0.0757241
16	Prevotella amnii	N-Acetyltryptophan	0.076605
17	Prevotella bivia	Indole-3-lactic acid	0.0945634
18	Lactobacillus iners	Tryptamine	0.0980097

## Sheet: TSS_taxa_v_Cytokine_corr
X_features	Y_features	Corr Coeff.	p-values	q-values
FLT3L	Lactobacillus iners	-0.138172	0.15385	0.409471
FLT3L	Gardnerella vaginalis	0.363367	0.00011097	0.00495206
FLT3L	Lactobacillus crispatus	-0.143488	0.138475	0.391435
FLT3L	Sneathia vaginalis	0.267925	0.00505664	0.0564132
FLT3L	BVAB1	0.0335354	0.730431	0.878995
FLT3L	Sneathia sanguinegens	0.0552972	0.569754	0.80993
FLT3L	Megasphaera lornae	0.163798	0.0902858	0.321422
FLT3L	Prevotella amnii	0.0631608	0.516082	0.777525
FLT3L	Fannyhessea vaginae	0.272566	0.00431904	0.0556644
FLT3L	g.Prevotella	0.00356492	0.970791	0.985434
FLT3L	g.Fastidiosipila	0.257065	0.00723773	0.0706177
FLT3L	Prevotella timonensis	0.35324	0.000176904	0.0052629
FLT3L	Mycoplasma hominis	0.207313	0.0313317	0.177357
FLT3L	Lactobacillus jensenii	-0.0907017	0.350532	0.610439
FLT3L	Prevotella bivia	0.12379	0.201811	0.490112
FLT3L	g.Dialister	0.326562	0.000562021	0.0143315
FLT3L	Aerococcus christensenii	0.101883	0.294079	0.573879
FLT3L	Mobiluncus mulieris	0.00202026	0.983444	0.988985
FLT3L	Prevotella disiens	0.100857	0.298996	0.573879
FLT3L	g.Parvimonas	0.169034	0.0803214	0.311682
FLT3L	g.Mobiluncus	0.0572474	0.556202	0.803903
IFNα	Lactobacillus iners	0.0357888	0.713083	0.868805
IFNα	Gardnerella vaginalis	0.0118676	0.902978	0.970973
IFNα	Lactobacillus crispatus	0.0313998	0.746999	0.885976
IFNα	Sneathia vaginalis	0.0212446	0.827245	0.922896
IFNα	BVAB1	-0.0233572	0.810375	0.918424
IFNα	Sneathia sanguinegens	0.0122082	0.900207	0.970918
IFNα	Megasphaera lornae	0.0262988	0.787028	0.903438
IFNα	Prevotella amnii	0.00858332	0.929746	0.975631
IFNα	Fannyhessea vaginae	-0.16229	0.0933312	0.322672
IFNα	g.Prevotella	0.053943	0.579255	0.80993
IFNα	g.Fastidiosipila	-0.0443181	0.648798	0.846532
IFNα	Prevotella timonensis	-0.0521227	0.59214	0.810612
IFNα	Mycoplasma hominis	0.00950516	0.922223	0.974064
IFNα	Lactobacillus jensenii	-0.0334151	0.731362	0.878995
IFNα	Prevotella bivia	0.0351587	0.71792	0.868805
IFNα	g.Dialister	-0.0600468	0.537023	0.795227
IFNα	Aerococcus christensenii	0.0159061	0.870213	0.955895
IFNα	Mobiluncus mulieris	-0.00348203	0.971469	0.985434
IFNα	Prevotella disiens	0.0205862	0.83252	0.925887
IFNα	g.Parvimonas	-0.109557	0.259025	0.553554
IFNα	g.Mobiluncus	0.00312516	0.974393	0.985434
IFNγ	Lactobacillus iners	-0.0417321	0.668045	0.846532
IFNγ	Gardnerella vaginalis	0.249623	0.00917794	0.0819131
IFNγ	Lactobacillus crispatus	-0.147088	0.128743	0.389503
IFNγ	Sneathia vaginalis	0.277424	0.00365136	0.050136
IFNγ	BVAB1	-0.00137311	0.988747	0.991525
IFNγ	Sneathia sanguinegens	0.167168	0.0837675	0.312262
IFNγ	Megasphaera lornae	0.238367	0.0129816	0.101025
IFNγ	Prevotella amnii	0.104515	0.281718	0.561862
IFNγ	Fannyhessea vaginae	0.270734	0.0045979	0.0556644
IFNγ	g.Prevotella	0.0470291	0.628868	0.832299
IFNγ	g.Fastidiosipila	0.115963	0.232032	0.52171
IFNγ	Prevotella timonensis	0.148426	0.125264	0.388331
IFNγ	Mycoplasma hominis	0.238276	0.0130173	0.101025
IFNγ	Lactobacillus jensenii	-0.125269	0.196434	0.486389
IFNγ	Prevotella bivia	-0.121332	0.210979	0.49122
IFNγ	g.Dialister	0.0968434	0.318735	0.590304
IFNγ	Aerococcus christensenii	0.0517348	0.594903	0.810612
IFNγ	Mobiluncus mulieris	0.0924427	0.341323	0.60941
IFNγ	Prevotella disiens	-0.0995928	0.305124	0.574908
IFNγ	g.Parvimonas	0.179697	0.0627569	0.267979
IFNγ	g.Mobiluncus	0.0871874	0.369588	0.631306
IL-10	Lactobacillus iners	0.0142292	0.883794	0.964876
IL-10	Gardnerella vaginalis	0.202559	0.0355173	0.181192
IL-10	Lactobacillus crispatus	-0.197371	0.0406135	0.19332
IL-10	Sneathia vaginalis	0.178059	0.0652314	0.270786
IL-10	BVAB1	0.105018	0.279398	0.561666
IL-10	Sneathia sanguinegens	0.0867727	0.371878	0.632193
IL-10	Megasphaera lornae	0.239698	0.0124698	0.101025
IL-10	Prevotella amnii	0.108648	0.263019	0.553554
IL-10	Fannyhessea vaginae	0.112933	0.244544	0.538903
IL-10	g.Prevotella	0.148294	0.125606	0.388331
IL-10	g.Fastidiosipila	0.0744343	0.443911	0.707483
IL-10	Prevotella timonensis	0.108081	0.265532	0.553554
IL-10	Mycoplasma hominis	0.134815	0.164198	0.421717
IL-10	Lactobacillus jensenii	-0.12109	0.211899	0.49122
IL-10	Prevotella bivia	-0.0923298	0.341916	0.60941
IL-10	g.Dialister	0.0806804	0.406509	0.669569
IL-10	Aerococcus christensenii	0.00639564	0.947622	0.983434
IL-10	Mobiluncus mulieris	0.0172452	0.859395	0.949857
IL-10	Prevotella disiens	0.00492428	0.959661	0.985434
IL-10	g.Parvimonas	0.128219	0.186019	0.464397
IL-10	g.Mobiluncus	0.0518144	0.594336	0.810612
IL-13	Lactobacillus iners	0.0427129	0.660719	0.846532
IL-13	Gardnerella vaginalis	0.236166	0.0138682	0.101355
IL-13	Lactobacillus crispatus	-0.150805	0.119258	0.387046
IL-13	Sneathia vaginalis	0.206177	0.0322919	0.177357
IL-13	BVAB1	-0.00498068	0.959199	0.985434
IL-13	Sneathia sanguinegens	0.0305584	0.753559	0.890797
IL-13	Megasphaera lornae	0.270591	0.00462018	0.0556644
IL-13	Prevotella amnii	0.0848658	0.382518	0.644146
IL-13	Fannyhessea vaginae	0.268743	0.00491897	0.0564132
IL-13	g.Prevotella	0.0656479	0.499661	0.761392
IL-13	g.Fastidiosipila	0.12288	0.205172	0.49122
IL-13	Prevotella timonensis	0.138733	0.152169	0.409471
IL-13	Mycoplasma hominis	0.188409	0.0508493	0.231589
IL-13	Lactobacillus jensenii	-0.118842	0.220568	0.504762
IL-13	Prevotella bivia	-0.106025	0.274785	0.558646
IL-13	g.Dialister	0.0667242	0.492641	0.758072
IL-13	Aerococcus christensenii	0.0110945	0.90927	0.971884
IL-13	Mobiluncus mulieris	0.0126038	0.896991	0.970381
IL-13	Prevotella disiens	-0.0549014	0.572524	0.80993
IL-13	g.Parvimonas	0.136916	0.157662	0.410841
IL-13	g.Mobiluncus	0.0220138	0.821093	0.921793
IL-17A	Lactobacillus iners	-0.0226894	0.815698	0.919516
IL-17A	Gardnerella vaginalis	0.286586	0.00263865	0.0428182
IL-17A	Lactobacillus crispatus	-0.198819	0.0391325	0.188788
IL-17A	Sneathia vaginalis	0.281148	0.00320384	0.0486174
IL-17A	BVAB1	-0.0032473	0.973392	0.985434
IL-17A	Sneathia sanguinegens	0.146247	0.130969	0.389658
IL-17A	Megasphaera lornae	0.234049	0.0147702	0.101403
IL-17A	Prevotella amnii	0.102703	0.290192	0.573879
IL-17A	Fannyhessea vaginae	0.279945	0.00334271	0.0486174
IL-17A	g.Prevotella	0.146244	0.130978	0.389658
IL-17A	g.Fastidiosipila	0.16706	0.0839696	0.312262
IL-17A	Prevotella timonensis	0.202961	0.0351462	0.181192
IL-17A	Mycoplasma hominis	0.270228	0.00467768	0.0556644
IL-17A	Lactobacillus jensenii	-0.145681	0.132482	0.390877
IL-17A	Prevotella bivia	-0.104877	0.280046	0.561666
IL-17A	g.Dialister	0.148831	0.124226	0.388331
IL-17A	Aerococcus christensenii	0.0933808	0.336426	0.60941
IL-17A	Mobiluncus mulieris	0.143393	0.138739	0.391435
IL-17A	Prevotella disiens	-0.0381058	0.695397	0.85902
IL-17A	g.Parvimonas	0.206721	0.0318291	0.177357
IL-17A	g.Mobiluncus	0.120351	0.214723	0.494556
IL-18	Lactobacillus iners	-0.20479	0.0334979	0.181192
IL-18	Gardnerella vaginalis	0.163311	0.0912599	0.321422
IL-18	Lactobacillus crispatus	0.0618611	0.524771	0.780597
IL-18	Sneathia vaginalis	0.202811	0.0352846	0.181192
IL-18	BVAB1	-0.219455	0.0224893	0.144094
IL-18	Sneathia sanguinegens	-0.0435405	0.654562	0.846532
IL-18	Megasphaera lornae	-0.116573	0.229572	0.52171
IL-18	Prevotella amnii	-0.154521	0.110321	0.369575
IL-18	Fannyhessea vaginae	0.121884	0.208894	0.49122
IL-18	g.Prevotella	-0.105888	0.275411	0.558646
IL-18	g.Fastidiosipila	-0.0793674	0.414213	0.672155
IL-18	Prevotella timonensis	0.195538	0.042554	0.197296
IL-18	Mycoplasma hominis	0.131903	0.173584	0.439501
IL-18	Lactobacillus jensenii	0.00480608	0.960628	0.985434
IL-18	Prevotella bivia	0.206238	0.0322395	0.177357
IL-18	g.Dialister	0.0383414	0.693607	0.85902
IL-18	Aerococcus christensenii	0.0254367	0.793852	0.906406
IL-18	Mobiluncus mulieris	-0.0112387	0.908096	0.971884
IL-18	Prevotella disiens	0.148585	0.124857	0.388331
IL-18	g.Parvimonas	0.0290714	0.765195	0.895654
IL-18	g.Mobiluncus	-0.0458742	0.637327	0.839578
IL-1α	Lactobacillus iners	-0.241726	0.0117238	0.0985796
IL-1α	Gardnerella vaginalis	0.426305	4.22032e-06	0.000753328
IL-1α	Lactobacillus crispatus	-0.221382	0.0213043	0.143502
IL-1α	Sneathia vaginalis	0.444485	1.4422e-06	0.000514864
IL-1α	BVAB1	0.143688	0.13792	0.391435
IL-1α	Sneathia sanguinegens	0.234719	0.0144793	0.101355
IL-1α	Megasphaera lornae	0.323213	0.000645127	0.015354
IL-1α	Prevotella amnii	0.25672	0.00731892	0.0706177
IL-1α	Fannyhessea vaginae	0.387986	3.34104e-05	0.00298188
IL-1α	g.Prevotella	0.184247	0.0562817	0.251157
IL-1α	g.Fastidiosipila	0.414003	8.43166e-06	0.00100337
IL-1α	Prevotella timonensis	0.367069	9.32074e-05	0.00475358
IL-1α	Mycoplasma hominis	0.358568	0.000138682	0.00504264
IL-1α	Lactobacillus jensenii	-0.209906	0.0292296	0.171065
IL-1α	Prevotella bivia	-0.0279236	0.774212	0.897382
IL-1α	g.Dialister	0.357693	0.000144378	0.00504264
IL-1α	Aerococcus christensenii	0.148071	0.12618	0.388331
IL-1α	Mobiluncus mulieris	0.237364	0.013379	0.101355
IL-1α	Prevotella disiens	0.0400561	0.680635	0.853004
IL-1α	g.Parvimonas	0.265064	0.00556539	0.0602074
IL-1α	g.Mobiluncus	0.219275	0.0226029	0.144094
IL-1β	Lactobacillus iners	-0.109874	0.257641	0.553554
IL-1β	Gardnerella vaginalis	0.382505	4.40138e-05	0.00314258
IL-1β	Lactobacillus crispatus	-0.179497	0.0630538	0.267979
IL-1β	Sneathia vaginalis	0.356092	0.000155375	0.00504264
IL-1β	BVAB1	0.00979008	0.9199	0.974064
IL-1β	Sneathia sanguinegens	0.235753	0.0140401	0.101355
IL-1β	Megasphaera lornae	0.340528	0.000310851	0.00853646
IL-1β	Prevotella amnii	0.154775	0.10973	0.369575
IL-1β	Fannyhessea vaginae	0.376243	5.99465e-05	0.00356681
IL-1β	g.Prevotella	0.0721309	0.458177	0.72057
IL-1β	g.Fastidiosipila	0.261842	0.00619258	0.0650221
IL-1β	Prevotella timonensis	0.297802	0.00174701	0.034649
IL-1β	Mycoplasma hominis	0.302827	0.00144454	0.0303354
IL-1β	Lactobacillus jensenii	-0.213029	0.026858	0.162513
IL-1β	Prevotella bivia	-0.0546729	0.574125	0.80993
IL-1β	g.Dialister	0.188092	0.0512481	0.231589
IL-1β	Aerococcus christensenii	0.0761347	0.433541	0.697181
IL-1β	Mobiluncus mulieris	0.121488	0.210388	0.49122
IL-1β	Prevotella disiens	-0.035533	0.715045	0.868805
IL-1β	g.Parvimonas	0.245281	0.0105099	0.0915132
IL-1β	g.Mobiluncus	0.138846	0.151832	0.409471
IL-1RA	Lactobacillus iners	0.0735953	0.449079	0.712538
IL-1RA	Gardnerella vaginalis	-0.10782	0.266698	0.553554
IL-1RA	Lactobacillus crispatus	0.121201	0.211477	0.49122
IL-1RA	Sneathia vaginalis	-0.133005	0.169986	0.433465
IL-1RA	BVAB1	-0.259418	0.00670475	0.0683884
IL-1RA	Sneathia sanguinegens	-0.172193	0.0747503	0.302226
IL-1RA	Megasphaera lornae	-0.167684	0.0828031	0.312262
IL-1RA	Prevotella amnii	-0.211797	0.0277733	0.165251
IL-1RA	Fannyhessea vaginae	-0.168123	0.0819901	0.312262
IL-1RA	g.Prevotella	-0.154329	0.110769	0.369575
IL-1RA	g.Fastidiosipila	-0.21944	0.0224989	0.144094
IL-1RA	Prevotella timonensis	-0.137843	0.154842	0.409471
IL-1RA	Mycoplasma hominis	-0.0631239	0.516327	0.777525
IL-1RA	Lactobacillus jensenii	0.0680832	0.483851	0.75668
IL-1RA	Prevotella bivia	-0.00775656	0.936498	0.977573
IL-1RA	g.Dialister	-0.279423	0.00340458	0.0486174
IL-1RA	Aerococcus christensenii	-0.0858101	0.377226	0.638245
IL-1RA	Mobiluncus mulieris	-0.147206	0.128433	0.389503
IL-1RA	Prevotella disiens	-0.0225903	0.816489	0.919516
IL-1RA	g.Parvimonas	-0.31066	0.0010669	0.0238053
IL-1RA	g.Mobiluncus	-0.110773	0.253742	0.552353
IL-22	Lactobacillus iners	-0.00709911	0.941871	0.980315
IL-22	Gardnerella vaginalis	0.171358	0.0761914	0.302226
IL-22	Lactobacillus crispatus	-0.138185	0.15381	0.409471
IL-22	Sneathia vaginalis	0.235025	0.014348	0.101355
IL-22	BVAB1	-0.00436773	0.964217	0.985434
IL-22	Sneathia sanguinegens	0.0387745	0.690323	0.85902
IL-22	Megasphaera lornae	0.180513	0.0615526	0.267979
IL-22	Prevotella amnii	0.0469467	0.62947	0.832299
IL-22	Fannyhessea vaginae	0.201467	0.0365429	0.181192
IL-22	g.Prevotella	0.107992	0.26593	0.553554
IL-22	g.Fastidiosipila	0.0293519	0.762995	0.895654
IL-22	Prevotella timonensis	0.161964	0.0939998	0.322672
IL-22	Mycoplasma hominis	0.196465	0.0415628	0.195236
IL-22	Lactobacillus jensenii	-0.152102	0.116076	0.380176
IL-22	Prevotella bivia	-0.10672	0.271634	0.557317
IL-22	g.Dialister	0.0100119	0.918091	0.974064
IL-22	Aerococcus christensenii	-0.038527	0.692199	0.85902
IL-22	Mobiluncus mulieris	0.045165	0.642545	0.84334
IL-22	Prevotella disiens	-0.041898	0.666804	0.846532
IL-22	g.Parvimonas	0.0910739	0.34855	0.610439
IL-22	g.Mobiluncus	0.0888016	0.360758	0.619186
IL-6	Lactobacillus iners	-0.0579235	0.55154	0.800405
IL-6	Gardnerella vaginalis	0.142826	0.140323	0.391435
IL-6	Lactobacillus crispatus	-0.0482117	0.620255	0.826235
IL-6	Sneathia vaginalis	0.0911443	0.348177	0.610439
IL-6	BVAB1	0.0423291	0.663582	0.846532
IL-6	Sneathia sanguinegens	0.0909	0.349476	0.610439
IL-6	Megasphaera lornae	0.250332	0.00897521	0.0819131
IL-6	Prevotella amnii	0.113515	0.242105	0.536841
IL-6	Fannyhessea vaginae	0.252717	0.00832166	0.0781798
IL-6	g.Prevotella	0.0484465	0.618551	0.826235
IL-6	g.Fastidiosipila	0.0794771	0.413566	0.672155
IL-6	Prevotella timonensis	0.0671904	0.489616	0.75668
IL-6	Mycoplasma hominis	0.0951	0.327565	0.599697
IL-6	Lactobacillus jensenii	-0.0517622	0.594708	0.810612
IL-6	Prevotella bivia	-0.059747	0.539061	0.795227
IL-6	g.Dialister	0.0558023	0.566229	0.80993
IL-6	Aerococcus christensenii	-0.0137705	0.887516	0.965925
IL-6	Mobiluncus mulieris	0.0369843	0.703938	0.866572
IL-6	Prevotella disiens	-0.0592133	0.542699	0.797298
IL-6	g.Parvimonas	0.0780685	0.421918	0.68156
IL-6	g.Mobiluncus	0.073019	0.452647	0.715022
IL-8	Lactobacillus iners	-0.00895528	0.92671	0.975631
IL-8	Gardnerella vaginalis	0.178499	0.0645584	0.270786
IL-8	Lactobacillus crispatus	-0.171522	0.0759072	0.302226
IL-8	Sneathia vaginalis	0.163026	0.0918348	0.321422
IL-8	BVAB1	0.0146771	0.880163	0.96386
IL-8	Sneathia sanguinegens	0.0975534	0.315183	0.589112
IL-8	Megasphaera lornae	0.124337	0.199809	0.488574
IL-8	Prevotella amnii	0.0414723	0.66999	0.846532
IL-8	Fannyhessea vaginae	0.152721	0.114582	0.378758
IL-8	g.Prevotella	0.0282441	0.771691	0.897374
IL-8	g.Fastidiosipila	0.0539323	0.57933	0.80993
IL-8	Prevotella timonensis	0.101552	0.29566	0.573879
IL-8	Mycoplasma hominis	0.140237	0.147732	0.405695
IL-8	Lactobacillus jensenii	-0.099985	0.303214	0.574908
IL-8	Prevotella bivia	-0.176968	0.0669225	0.274613
IL-8	g.Dialister	0.00831891	0.931905	0.975631
IL-8	Aerococcus christensenii	0.0400117	0.68097	0.853004
IL-8	Mobiluncus mulieris	0.0901028	0.353736	0.613027
IL-8	Prevotella disiens	-0.143986	0.137095	0.391435
IL-8	g.Parvimonas	0.0185407	0.848953	0.94123
IL-8	g.Mobiluncus	0.101001	0.298304	0.573879
IP-10	Lactobacillus iners	0.199751	0.0382045	0.186836
IP-10	Gardnerella vaginalis	0.0579832	0.551129	0.800405
IP-10	Lactobacillus crispatus	-0.0352074	0.717545	0.868805
IP-10	Sneathia vaginalis	0.0555439	0.568031	0.80993
IP-10	BVAB1	-0.0024783	0.979692	0.987994
IP-10	Sneathia sanguinegens	0.0272104	0.77983	0.899896
IP-10	Megasphaera lornae	0.0498978	0.608064	0.822269
IP-10	Prevotella amnii	0.0925927	0.340537	0.60941
IP-10	Fannyhessea vaginae	0.115883	0.232358	0.52171
IP-10	g.Prevotella	-0.0824992	0.395976	0.660578
IP-10	g.Fastidiosipila	-0.0270086	0.781422	0.899896
IP-10	Prevotella timonensis	-0.112462	0.246528	0.539942
IP-10	Mycoplasma hominis	0.0435109	0.654782	0.846532
IP-10	Lactobacillus jensenii	0.000754747	0.993815	0.993815
IP-10	Prevotella bivia	-0.107897	0.266353	0.553554
IP-10	g.Dialister	-0.0957902	0.324051	0.596321
IP-10	Aerococcus christensenii	0.0673465	0.488606	0.75668
IP-10	Mobiluncus mulieris	-0.114139	0.239511	0.534408
IP-10	Prevotella disiens	-0.0627969	0.518507	0.777525
IP-10	g.Parvimonas	-0.032221	0.740615	0.881331
IP-10	g.Mobiluncus	-0.102203	0.292559	0.573879
MIG	Lactobacillus iners	0.0291999	0.764187	0.895654
MIG	Gardnerella vaginalis	0.13487	0.164023	0.421717
MIG	Lactobacillus crispatus	-0.0799639	0.410702	0.672155
MIG	Sneathia vaginalis	0.201961	0.0360757	0.181192
MIG	BVAB1	0.0482278	0.620138	0.826235
MIG	Sneathia sanguinegens	0.129547	0.181461	0.456209
MIG	Megasphaera lornae	0.123163	0.204122	0.49122
MIG	Prevotella amnii	0.0805974	0.406993	0.669569
MIG	Fannyhessea vaginae	0.164845	0.0882179	0.321422
MIG	g.Prevotella	0.0897738	0.355503	0.613114
MIG	g.Fastidiosipila	0.0505909	0.603084	0.818635
MIG	Prevotella timonensis	0.0216022	0.824384	0.922586
MIG	Mycoplasma hominis	0.141341	0.144536	0.399996
MIG	Lactobacillus jensenii	-0.0921021	0.343113	0.60941
MIG	Prevotella bivia	-0.0654136	0.501196	0.761392
MIG	g.Dialister	0.0490904	0.613889	0.826235
MIG	Aerococcus christensenii	0.0748763	0.441202	0.706319
MIG	Mobiluncus mulieris	0.0331094	0.733727	0.878995
MIG	Prevotella disiens	-0.058236	0.549391	0.800405
MIG	g.Parvimonas	0.0564521	0.56171	0.80859
MIG	g.Mobiluncus	0.0624943	0.520528	0.777525
RANTES	Lactobacillus iners	-0.0828459	0.393988	0.660346
RANTES	Gardnerella vaginalis	0.0248206	0.798737	0.908119
RANTES	Lactobacillus crispatus	0.0946838	0.329696	0.600519
RANTES	Sneathia vaginalis	0.0532077	0.584445	0.810612
RANTES	BVAB1	0.067824	0.485521	0.75668
RANTES	Sneathia sanguinegens	0.0253307	0.794692	0.906406
RANTES	Megasphaera lornae	0.170145	0.0783251	0.307275
RANTES	Prevotella amnii	0.0425708	0.661778	0.846532
RANTES	Fannyhessea vaginae	0.0413296	0.67106	0.846532
RANTES	g.Prevotella	0.0426174	0.661431	0.846532
RANTES	g.Fastidiosipila	-0.0100942	0.91742	0.974064
RANTES	Prevotella timonensis	0.0521559	0.591905	0.810612
RANTES	Mycoplasma hominis	-0.0995585	0.305291	0.574908
RANTES	Lactobacillus jensenii	-0.142817	0.140346	0.391435
RANTES	Prevotella bivia	0.0325021	0.738433	0.881331
RANTES	g.Dialister	0.0816311	0.400983	0.665818
RANTES	Aerococcus christensenii	0.00401252	0.967125	0.985434
RANTES	Mobiluncus mulieris	-0.0537252	0.58079	0.80993
RANTES	Prevotella disiens	0.106787	0.271333	0.557317
RANTES	g.Parvimonas	-0.0286894	0.768192	0.896224
RANTES	g.Mobiluncus	-0.0654401	0.501022	0.761392
TNFα	Lactobacillus iners	-0.0167388	0.863483	0.95143
TNFα	Gardnerella vaginalis	0.296	0.00186873	0.0351125
TNFα	Lactobacillus crispatus	-0.163935	0.0900137	0.321422
TNFα	Sneathia vaginalis	0.213418	0.0265746	0.162513
TNFα	BVAB1	0.0353065	0.716785	0.868805
TNFα	Sneathia sanguinegens	0.213098	0.0268073	0.162513
TNFα	Megasphaera lornae	0.294249	0.00199432	0.0355986
TNFα	Prevotella amnii	0.124959	0.197553	0.486389
TNFα	Fannyhessea vaginae	0.291789	0.00218369	0.0371227
TNFα	g.Prevotella	0.101152	0.297574	0.573879
TNFα	g.Fastidiosipila	0.148833	0.124221	0.388331
TNFα	Prevotella timonensis	0.164435	0.0890231	0.321422
TNFα	Mycoplasma hominis	0.241309	0.0118737	0.0985796
TNFα	Lactobacillus jensenii	-0.181749	0.0597643	0.263406
TNFα	Prevotella bivia	-0.0994188	0.305974	0.574908
TNFα	g.Dialister	0.0967651	0.319128	0.590304
TNFα	Aerococcus christensenii	0.108282	0.264643	0.553554
TNFα	Mobiluncus mulieris	0.144863	0.134695	0.391435
TNFα	Prevotella disiens	-0.0134439	0.890166	0.965925
TNFα	g.Parvimonas	0.136983	0.157457	0.410841
TNFα	g.Mobiluncus	0.20184	0.0361902	0.181192

## Sheet: TSS_taxa_v_cytokine_clust_stats
cluster_rank	cluster_X	cluster_Y	best_adjusted_pvalue
1	IL-1α	Mycoplasma hominis;Prevotella amnii;Sneathia sanguinegens;Prevotella timonensis;g.Dialister;Sneathia vaginalis;g.Fastidiosipila;g.Parvimonas	0.000514864
2	IL-1α	Megasphaera lornae;Gardnerella vaginalis;Fannyhessea vaginae	0.000753328
3	TNFα;IFNγ;IL-1β	Gardnerella vaginalis	0.00314258
4	IL-6;IL-8;TNFα;IFNγ;IL-1β	Fannyhessea vaginae	0.00356681
5	FLT3L	Gardnerella vaginalis;Fannyhessea vaginae	0.00495206
6	IL-1β	Prevotella timonensis;g.Dialister;Sneathia vaginalis;g.Fastidiosipila;g.Parvimonas	0.00504264
7	FLT3L	Prevotella timonensis;g.Dialister;Sneathia vaginalis;g.Fastidiosipila;g.Parvimonas	0.0052629
8	IL-1β	Megasphaera lornae	0.00853646
9	IL-1RA	g.Parvimonas	0.0238053
10	IL-1β	Mycoplasma hominis	0.0303354
11	TNFα	Megasphaera lornae	0.0355986
12	IL-17A	Gardnerella vaginalis;Fannyhessea vaginae	0.0428182
13	IL-17A	Sneathia vaginalis	0.0486174
14	IL-1RA	g.Dialister	0.0486174
15	IFNγ	Sneathia vaginalis	0.050136
16	IL-13	Megasphaera lornae	0.0556644
17	IL-17A	Mycoplasma hominis	0.0556644
18	IL-13	Fannyhessea vaginae	0.0564132
19	IL-1RA	BVAB1	0.0683884
20	IL-6	Megasphaera lornae	0.0819131
21	IL-1α	Lactobacillus iners	0.0985796
22	TNFα	Mycoplasma hominis	0.0985796

## Sheet: TSS_taxa_v_metabolite_corr
X_features	Y_features	Corr Coeff.	p-values	q-values
Lactobacillus iners	3-Hydroxyanthranilic acid	-0.0840919	0.386888	0.53629
Lactobacillus iners	5-Hydroxyindoleacetic acid	0.124904	0.197749	0.341939
Lactobacillus iners	N-Acetyltryptophan	-0.0650566	0.50354	0.646632
Lactobacillus iners	β-NAD	0.0417659	0.667792	0.789409
Lactobacillus iners	Indole-3-acetic acid	-0.107828	0.266663	0.417537
Lactobacillus iners	Indole-3-acrylic acid	-0.102561	0.290865	0.439994
Lactobacillus iners	Indole-3-aldehyde	-0.0507296	0.602089	0.738645
Lactobacillus iners	Indole-3-lactic acid	0.166225	0.0855515	0.182885
Lactobacillus iners	Indole-3-propionic acid	-0.341609	0.000296571	0.00176459
Lactobacillus iners	3-Indoxylsulfate	0.0967987	0.318959	0.470531
Lactobacillus iners	Kynurenic acid	-0.233853	0.0148562	0.0486948
Lactobacillus iners	Kynurenine	0.153371	0.113029	0.224783
Lactobacillus iners	Melatonin	-0.115985	0.231943	0.376646
Lactobacillus iners	Quinolinic acid	0.0191349	0.844172	0.902304
Lactobacillus iners	Tryptamine	0.0400546	0.680646	0.80087
Lactobacillus iners	Tryptophan	0.294263	0.00199331	0.00948814
Lactobacillus iners	Xanthurenic acid	0.185157	0.0550551	0.128462
Gardnerella vaginalis	3-Hydroxyanthranilic acid	-0.0281422	0.772493	0.858408
Gardnerella vaginalis	5-Hydroxyindoleacetic acid	-0.219141	0.0226877	0.0646119
Gardnerella vaginalis	N-Acetyltryptophan	-0.273415	0.00419501	0.0178288
Gardnerella vaginalis	β-NAD	-0.208608	0.0302666	0.0800102
Gardnerella vaginalis	Indole-3-acetic acid	0.376639	5.8798e-05	0.000481099
Gardnerella vaginalis	Indole-3-acrylic acid	0.265847	0.00542189	0.0219956
Gardnerella vaginalis	Indole-3-aldehyde	-0.195823	0.0422469	0.104737
Gardnerella vaginalis	Indole-3-lactic acid	-0.261165	0.00633208	0.0248412
Gardnerella vaginalis	Indole-3-propionic acid	0.235486	0.0141522	0.0476637
Gardnerella vaginalis	3-Indoxylsulfate	-0.128616	0.184649	0.329401
Gardnerella vaginalis	Kynurenic acid	0.0607477	0.532273	0.676233
Gardnerella vaginalis	Kynurenine	-0.231412	0.0159644	0.0506532
Gardnerella vaginalis	Melatonin	-0.0842284	0.386115	0.53629
Gardnerella vaginalis	Quinolinic acid	-0.0377647	0.697991	0.815637
Gardnerella vaginalis	Tryptamine	0.42548	4.42455e-06	6.07524e-05
Gardnerella vaginalis	Tryptophan	-0.509339	1.80955e-08	7.74333e-07
Gardnerella vaginalis	Xanthurenic acid	-0.451533	9.35152e-07	1.82138e-05
Lactobacillus crispatus	3-Hydroxyanthranilic acid	0.117036	0.227713	0.374624
Lactobacillus crispatus	5-Hydroxyindoleacetic acid	0.0681113	0.483671	0.627893
Lactobacillus crispatus	N-Acetyltryptophan	0.187392	0.0521358	0.122451
Lactobacillus crispatus	β-NAD	0.324422	0.000613909	0.00327113
Lactobacillus crispatus	Indole-3-acetic acid	-0.253619	0.00808581	0.0307089
Lactobacillus crispatus	Indole-3-acrylic acid	-0.199512	0.0384404	0.0966425
Lactobacillus crispatus	Indole-3-aldehyde	0.214069	0.0261054	0.0728095
Lactobacillus crispatus	Indole-3-lactic acid	0.472531	2.42477e-07	5.77096e-06
Lactobacillus crispatus	Indole-3-propionic acid	-0.234148	0.0147266	0.0486948
Lactobacillus crispatus	3-Indoxylsulfate	0.098137	0.312283	0.467122
Lactobacillus crispatus	Kynurenic acid	-0.0589078	0.544787	0.68482
Lactobacillus crispatus	Kynurenine	0.200646	0.0373297	0.0954121
Lactobacillus crispatus	Melatonin	0.094239	0.331984	0.487729
Lactobacillus crispatus	Quinolinic acid	0.0224199	0.817849	0.881479
Lactobacillus crispatus	Tryptamine	-0.129763	0.180728	0.325858
Lactobacillus crispatus	Tryptophan	0.522561	6.59347e-09	3.92312e-07
Lactobacillus crispatus	Xanthurenic acid	0.413312	8.75878e-06	0.000107824
Sneathia vaginalis	3-Hydroxyanthranilic acid	-0.0515392	0.596299	0.736604
Sneathia vaginalis	5-Hydroxyindoleacetic acid	-0.161457	0.0950473	0.20078
Sneathia vaginalis	N-Acetyltryptophan	-0.137533	0.155781	0.291171
Sneathia vaginalis	β-NAD	-0.2002	0.0377639	0.095615
Sneathia vaginalis	Indole-3-acetic acid	0.371844	7.41983e-05	0.000580324
Sneathia vaginalis	Indole-3-acrylic acid	0.329736	0.000492441	0.00270464
Sneathia vaginalis	Indole-3-aldehyde	-0.141779	0.143283	0.272085
Sneathia vaginalis	Indole-3-lactic acid	-0.360465	0.000127038	0.000925565
Sneathia vaginalis	Indole-3-propionic acid	0.376466	5.92951e-05	0.000481099
Sneathia vaginalis	3-Indoxylsulfate	-0.108489	0.263723	0.414753
Sneathia vaginalis	Kynurenic acid	0.210123	0.029059	0.0780005
Sneathia vaginalis	Kynurenine	-0.237831	0.0131925	0.0448546
Sneathia vaginalis	Melatonin	-0.00577015	0.952739	0.969291
Sneathia vaginalis	Quinolinic acid	0.00335687	0.972495	0.982782
Sneathia vaginalis	Tryptamine	0.300128	0.00160049	0.00782706
Sneathia vaginalis	Tryptophan	-0.528637	4.0856e-09	2.91712e-07
Sneathia vaginalis	Xanthurenic acid	-0.392645	2.63292e-05	0.000276456
BVAB1	3-Hydroxyanthranilic acid	-0.0615546	0.526831	0.671709
BVAB1	5-Hydroxyindoleacetic acid	0.0221818	0.819751	0.881479
BVAB1	N-Acetyltryptophan	-0.132316	0.172229	0.316937
BVAB1	β-NAD	-0.345806	0.000246699	0.00154511
BVAB1	Indole-3-acetic acid	0.0434354	0.655343	0.785107
BVAB1	Indole-3-acrylic acid	0.0523152	0.590772	0.734828
BVAB1	Indole-3-aldehyde	-0.106009	0.274858	0.426628
BVAB1	Indole-3-lactic acid	-0.519174	8.57456e-09	4.37302e-07
BVAB1	Indole-3-propionic acid	0.272319	0.00435572	0.018294
BVAB1	3-Indoxylsulfate	-0.024735	0.799417	0.869046
BVAB1	Kynurenic acid	0.121638	0.209825	0.355011
BVAB1	Kynurenine	-0.219413	0.0225156	0.0646119
BVAB1	Melatonin	-0.0486053	0.6174	0.754835
BVAB1	Quinolinic acid	-0.00573812	0.953001	0.969291
BVAB1	Tryptamine	0.104106	0.283619	0.43643
BVAB1	Tryptophan	-0.474903	2.06989e-07	5.27822e-06
BVAB1	Xanthurenic acid	-0.367323	9.20923e-05	0.000684937
Sneathia sanguinegens	3-Hydroxyanthranilic acid	-0.00608485	0.950164	0.969291
Sneathia sanguinegens	5-Hydroxyindoleacetic acid	-0.0179088	0.854042	0.907455
Sneathia sanguinegens	N-Acetyltryptophan	-0.124761	0.198267	0.341939
Sneathia sanguinegens	β-NAD	-0.200557	0.0374165	0.0954121
Sneathia sanguinegens	Indole-3-acetic acid	0.403688	1.47566e-05	0.000175603
Sneathia sanguinegens	Indole-3-acrylic acid	0.356133	0.000155086	0.00102817
Sneathia sanguinegens	Indole-3-aldehyde	-0.0528565	0.586931	0.732637
Sneathia sanguinegens	Indole-3-lactic acid	-0.337603	0.000352711	0.00206423
Sneathia sanguinegens	Indole-3-propionic acid	0.345152	0.000253914	0.00156289
Sneathia sanguinegens	3-Indoxylsulfate	-0.0245501	0.800885	0.869046
Sneathia sanguinegens	Kynurenic acid	0.242298	0.0115205	0.040721
Sneathia sanguinegens	Kynurenine	-0.0599065	0.537977	0.678649
Sneathia sanguinegens	Melatonin	-0.0828588	0.393914	0.538801
Sneathia sanguinegens	Quinolinic acid	0.156276	0.106287	0.214382
Sneathia sanguinegens	Tryptamine	0.222774	0.0204818	0.0599346
Sneathia sanguinegens	Tryptophan	-0.450011	1.0277e-06	1.82138e-05
Sneathia sanguinegens	Xanthurenic acid	-0.35874	0.00013759	0.000982392
Megasphaera lornae	3-Hydroxyanthranilic acid	0.146722	0.12971	0.251666
Megasphaera lornae	5-Hydroxyindoleacetic acid	-0.0432758	0.656529	0.785107
Megasphaera lornae	N-Acetyltryptophan	-0.000177621	0.998544	0.998544
Megasphaera lornae	β-NAD	-0.0245912	0.800559	0.869046
Megasphaera lornae	Indole-3-acetic acid	0.353514	0.000174722	0.00113411
Megasphaera lornae	Indole-3-acrylic acid	0.144195	0.13652	0.26203
Megasphaera lornae	Indole-3-aldehyde	0.108828	0.262224	0.414753
Megasphaera lornae	Indole-3-lactic acid	-0.218958	0.0228042	0.0646119
Megasphaera lornae	Indole-3-propionic acid	0.26502	0.00557352	0.0223567
Megasphaera lornae	3-Indoxylsulfate	-0.0729823	0.452875	0.605529
Megasphaera lornae	Kynurenic acid	0.213509	0.0265081	0.0733597
Megasphaera lornae	Kynurenine	-0.117862	0.224425	0.370925
Megasphaera lornae	Melatonin	-0.122982	0.204794	0.348149
Megasphaera lornae	Quinolinic acid	0.118426	0.222202	0.368958
Megasphaera lornae	Tryptamine	0.442426	1.63379e-06	2.43026e-05
Megasphaera lornae	Tryptophan	-0.315316	0.00088754	0.0044627
Megasphaera lornae	Xanthurenic acid	-0.226945	0.0181793	0.0559485
Prevotella amnii	3-Hydroxyanthranilic acid	0.0666048	0.493417	0.638224
Prevotella amnii	5-Hydroxyindoleacetic acid	-0.123879	0.201485	0.344164
Prevotella amnii	N-Acetyltryptophan	-0.208842	0.0300768	0.0800102
Prevotella amnii	β-NAD	-0.332022	0.000447335	0.00257578
Prevotella amnii	Indole-3-acetic acid	0.158587	0.101151	0.207535
Prevotella amnii	Indole-3-acrylic acid	0.247361	0.00985193	0.0358892
Prevotella amnii	Indole-3-aldehyde	-0.103547	0.286224	0.436676
Prevotella amnii	Indole-3-lactic acid	-0.558913	3.24964e-10	5.8006e-08
Prevotella amnii	Indole-3-propionic acid	0.195083	0.0430464	0.10525
Prevotella amnii	3-Indoxylsulfate	-0.133649	0.16791	0.310853
Prevotella amnii	Kynurenic acid	0.0698061	0.47283	0.62288
Prevotella amnii	Kynurenine	-0.292687	0.00211276	0.0099244
Prevotella amnii	Melatonin	0.0688685	0.478811	0.623853
Prevotella amnii	Quinolinic acid	0.016047	0.869073	0.917927
Prevotella amnii	Tryptamine	0.127832	0.187359	0.331125
Prevotella amnii	Tryptophan	-0.501778	3.16256e-08	1.02639e-06
Prevotella amnii	Xanthurenic acid	-0.356072	0.000155521	0.00102817
Fannyhessea vaginae	3-Hydroxyanthranilic acid	0.131802	0.173915	0.31717
Fannyhessea vaginae	5-Hydroxyindoleacetic acid	-0.212917	0.0269404	0.0739783
Fannyhessea vaginae	N-Acetyltryptophan	-0.142872	0.140194	0.267642
Fannyhessea vaginae	β-NAD	-0.224434	0.0195373	0.0586119
Fannyhessea vaginae	Indole-3-acetic acid	0.325757	0.00058104	0.0031429
Fannyhessea vaginae	Indole-3-acrylic acid	0.133604	0.168052	0.310853
Fannyhessea vaginae	Indole-3-aldehyde	-0.029862	0.759002	0.858408
Fannyhessea vaginae	Indole-3-lactic acid	-0.303295	0.00141898	0.0070358
Fannyhessea vaginae	Indole-3-propionic acid	0.195365	0.0427404	0.10523
Fannyhessea vaginae	3-Indoxylsulfate	-0.159694	0.0987605	0.2038
Fannyhessea vaginae	Kynurenic acid	0.0715406	0.461874	0.615258
Fannyhessea vaginae	Kynurenine	-0.289199	0.00240048	0.0107121
Fannyhessea vaginae	Melatonin	-0.00026118	0.99786	0.998544
Fannyhessea vaginae	Quinolinic acid	-0.0249147	0.797991	0.869046
Fannyhessea vaginae	Tryptamine	0.371683	7.47756e-05	0.000580324
Fannyhessea vaginae	Tryptophan	-0.449337	1.0714e-06	1.82138e-05
Fannyhessea vaginae	Xanthurenic acid	-0.389788	3.0483e-05	0.000310927
Prevotella	3-Hydroxyanthranilic acid	-0.0872564	0.369208	0.527229
Prevotella	5-Hydroxyindoleacetic acid	-0.0150334	0.877277	0.92257
Prevotella	N-Acetyltryptophan	-0.113199	0.243428	0.389703
Prevotella	β-NAD	-0.257513	0.00713351	0.0276811
Prevotella	Indole-3-acetic acid	0.179184	0.0635236	0.142628
Prevotella	Indole-3-acrylic acid	0.156275	0.10629	0.214382
Prevotella	Indole-3-aldehyde	-0.151665	0.11714	0.228824
Prevotella	Indole-3-lactic acid	-0.44676	1.25531e-06	1.94846e-05
Prevotella	Indole-3-propionic acid	0.274516	0.00403894	0.0173723
Prevotella	3-Indoxylsulfate	0.0031633	0.97408	0.982782
Prevotella	Kynurenic acid	0.158025	0.102382	0.208859
Prevotella	Kynurenine	-0.228912	0.0171731	0.0537791
Prevotella	Melatonin	-0.0431379	0.657555	0.785107
Prevotella	Quinolinic acid	-0.0277312	0.775726	0.858408
Prevotella	Tryptamine	0.120073	0.215792	0.363379
Prevotella	Tryptophan	-0.531431	3.26798e-09	2.91667e-07
Prevotella	Xanthurenic acid	-0.399266	1.86536e-05	0.000214817
Fastidiosipila	3-Hydroxyanthranilic acid	-0.00913416	0.92525	0.960216
Fastidiosipila	5-Hydroxyindoleacetic acid	-0.0438613	0.652182	0.785107
Fastidiosipila	N-Acetyltryptophan	-0.13929	0.150515	0.282809
Fastidiosipila	β-NAD	-0.387391	3.44326e-05	0.000323485
Fastidiosipila	Indole-3-acetic acid	0.243122	0.0112331	0.0405073
Fastidiosipila	Indole-3-acrylic acid	0.247657	0.00976132	0.0358892
Fastidiosipila	Indole-3-aldehyde	-0.100016	0.303062	0.456511
Fastidiosipila	Indole-3-lactic acid	-0.508323	1.9521e-08	7.74333e-07
Fastidiosipila	Indole-3-propionic acid	0.456567	6.82155e-07	1.43253e-05
Fastidiosipila	3-Indoxylsulfate	-0.084667	0.383638	0.53629
Fastidiosipila	Kynurenic acid	0.232749	0.0153488	0.0493652
Fastidiosipila	Kynurenine	-0.251846	0.00855524	0.0321497
Fastidiosipila	Melatonin	0.0367709	0.705568	0.818493
Fastidiosipila	Quinolinic acid	0.0322653	0.74027	0.84704
Fastidiosipila	Tryptamine	0.113777	0.241013	0.387574
Fastidiosipila	Tryptophan	-0.588639	2.08591e-11	7.44669e-09
Fastidiosipila	Xanthurenic acid	-0.431833	3.06473e-06	4.37643e-05
Prevotella timonensis	3-Hydroxyanthranilic acid	0.0285365	0.769393	0.858408
Prevotella timonensis	5-Hydroxyindoleacetic acid	-0.152492	0.115135	0.227089
Prevotella timonensis	N-Acetyltryptophan	-0.115945	0.232107	0.376646
Prevotella timonensis	β-NAD	-0.202481	0.03559	0.0927419
Prevotella timonensis	Indole-3-acetic acid	0.367374	9.18708e-05	0.000684937
Prevotella timonensis	Indole-3-acrylic acid	0.224599	0.0194451	0.0586119
Prevotella timonensis	Indole-3-aldehyde	-0.0260154	0.789269	0.866982
Prevotella timonensis	Indole-3-lactic acid	-0.317891	0.000800612	0.00408312
Prevotella timonensis	Indole-3-propionic acid	0.357888	0.000143094	0.000982396
Prevotella timonensis	3-Indoxylsulfate	-0.107403	0.26856	0.418672
Prevotella timonensis	Kynurenic acid	0.194548	0.0436331	0.10525
Prevotella timonensis	Kynurenine	-0.18155	0.0600505	0.136548
Prevotella timonensis	Melatonin	0.0465363	0.632471	0.768001
Prevotella timonensis	Quinolinic acid	0.0509346	0.600621	0.738645
Prevotella timonensis	Tryptamine	0.219276	0.0226025	0.0646119
Prevotella timonensis	Tryptophan	-0.48887	7.95538e-08	2.36673e-06
Prevotella timonensis	Xanthurenic acid	-0.384462	3.99106e-05	0.000358465
Mycoplasma hominis	3-Hydroxyanthranilic acid	-0.176297	0.0679809	0.151542
Mycoplasma hominis	5-Hydroxyindoleacetic acid	-0.197425	0.0405571	0.101251
Mycoplasma hominis	N-Acetyltryptophan	-0.27067	0.00460785	0.0191279
Mycoplasma hominis	β-NAD	-0.343516	0.000272859	0.00165103
Mycoplasma hominis	Indole-3-acetic acid	0.188905	0.0502316	0.11876
Mycoplasma hominis	Indole-3-acrylic acid	0.266951	0.00522505	0.0214407
Mycoplasma hominis	Indole-3-aldehyde	-0.231266	0.0160331	0.0506532
Mycoplasma hominis	Indole-3-lactic acid	-0.330355	0.000479831	0.00270464
Mycoplasma hominis	Indole-3-propionic acid	0.127127	0.189826	0.332195
Mycoplasma hominis	3-Indoxylsulfate	-0.176069	0.0683426	0.151542
Mycoplasma hominis	Kynurenic acid	0.0278967	0.774424	0.858408
Mycoplasma hominis	Kynurenine	-0.2285	0.0173802	0.0539543
Mycoplasma hominis	Melatonin	-0.0079314	0.93507	0.967594
Mycoplasma hominis	Quinolinic acid	-0.0857847	0.377368	0.534605
Mycoplasma hominis	Tryptamine	0.210946	0.0284205	0.0768646
Mycoplasma hominis	Tryptophan	-0.478784	1.59369e-07	4.3765e-06
Mycoplasma hominis	Xanthurenic acid	-0.384335	4.01641e-05	0.000358465
Lactobacillus jensenii	3-Hydroxyanthranilic acid	0.104582	0.281411	0.434907
Lactobacillus jensenii	5-Hydroxyindoleacetic acid	0.153242	0.113336	0.224783
Lactobacillus jensenii	N-Acetyltryptophan	0.251034	0.0087782	0.0326439
Lactobacillus jensenii	β-NAD	0.291014	0.00224663	0.0101525
Lactobacillus jensenii	Indole-3-acetic acid	-0.0834431	0.390576	0.53629
Lactobacillus jensenii	Indole-3-acrylic acid	-0.160358	0.0973484	0.202073
Lactobacillus jensenii	Indole-3-aldehyde	0.191096	0.0475784	0.113237
Lactobacillus jensenii	Indole-3-lactic acid	0.380565	4.84661e-05	0.000413797
Lactobacillus jensenii	Indole-3-propionic acid	-0.180696	0.0612857	0.138475
Lactobacillus jensenii	3-Indoxylsulfate	0.118435	0.222164	0.368958
Lactobacillus jensenii	Kynurenic acid	-0.0376167	0.699117	0.815637
Lactobacillus jensenii	Kynurenine	0.169479	0.0795172	0.172046
Lactobacillus jensenii	Melatonin	0.0869635	0.370823	0.527426
Lactobacillus jensenii	Quinolinic acid	0.0818772	0.39956	0.543915
Lactobacillus jensenii	Tryptamine	-0.151601	0.117296	0.228824
Lactobacillus jensenii	Tryptophan	0.502129	3.08243e-08	1.02639e-06
Lactobacillus jensenii	Xanthurenic acid	0.447479	1.20121e-06	1.94846e-05
Prevotella bivia	3-Hydroxyanthranilic acid	0.0341582	0.725623	0.834029
Prevotella bivia	5-Hydroxyindoleacetic acid	-0.0299421	0.758375	0.858408
Prevotella bivia	N-Acetyltryptophan	0.0227082	0.815548	0.881479
Prevotella bivia	β-NAD	0.108549	0.263459	0.414753
Prevotella bivia	Indole-3-acetic acid	0.172803	0.0737116	0.161442
Prevotella bivia	Indole-3-acrylic acid	0.167227	0.0836557	0.17991
Prevotella bivia	Indole-3-aldehyde	-0.0148653	0.878638	0.92257
Prevotella bivia	Indole-3-lactic acid	0.212637	0.0271461	0.0739783
Prevotella bivia	Indole-3-propionic acid	0.0973168	0.316364	0.470305
Prevotella bivia	3-Indoxylsulfate	-0.0350879	0.718464	0.83007
Prevotella bivia	Kynurenic acid	0.0709957	0.465301	0.617518
Prevotella bivia	Kynurenine	0.0698533	0.472531	0.62288
Prevotella bivia	Melatonin	-0.11981	0.216806	0.363379
Prevotella bivia	Quinolinic acid	-0.0914254	0.346685	0.50517
Prevotella bivia	Tryptamine	0.103828	0.28491	0.436536
Prevotella bivia	Tryptophan	0.0305738	0.753438	0.858408
Prevotella bivia	Xanthurenic acid	-0.0210404	0.82888	0.888619
Dialister	3-Hydroxyanthranilic acid	0.0842931	0.385749	0.53629
Dialister	5-Hydroxyindoleacetic acid	-0.0692059	0.476654	0.623853
Dialister	N-Acetyltryptophan	-0.129113	0.182941	0.32819
Dialister	β-NAD	-0.208345	0.0304801	0.0800102
Dialister	Indole-3-acetic acid	0.352782	0.000180607	0.00115137
Dialister	Indole-3-acrylic acid	0.261978	0.00616472	0.0244534
Dialister	Indole-3-aldehyde	-0.0118927	0.902773	0.942368
Dialister	Indole-3-lactic acid	-0.417592	6.90966e-06	9.13611e-05
Dialister	Indole-3-propionic acid	0.450355	1.00602e-06	1.82138e-05
Dialister	3-Indoxylsulfate	-0.00644745	0.947199	0.969291
Dialister	Kynurenic acid	0.275442	0.00391169	0.0170301
Dialister	Kynurenine	-0.215252	0.0252716	0.0710391
Dialister	Melatonin	0.0420648	0.665556	0.78938
Dialister	Quinolinic acid	0.103267	0.287538	0.436814
Dialister	Tryptamine	0.22316	0.0202586	0.0599346
Dialister	Tryptophan	-0.544949	1.0777e-09	1.28247e-07
Dialister	Xanthurenic acid	-0.396466	2.16002e-05	0.000233674
Aerococcus christensenii	3-Hydroxyanthranilic acid	0.0690755	0.477487	0.623853
Aerococcus christensenii	5-Hydroxyindoleacetic acid	-0.097092	0.317489	0.470305
Aerococcus christensenii	N-Acetyltryptophan	-0.255635	0.00757947	0.0290954
Aerococcus christensenii	β-NAD	-0.173663	0.072266	0.159253
Aerococcus christensenii	Indole-3-acetic acid	0.27738	0.00365689	0.0161174
Aerococcus christensenii	Indole-3-acrylic acid	0.0651583	0.502872	0.646632
Aerococcus christensenii	Indole-3-aldehyde	-0.131736	0.174132	0.31717
Aerococcus christensenii	Indole-3-lactic acid	-0.0938455	0.334016	0.488704
Aerococcus christensenii	Indole-3-propionic acid	0.002736	0.97758	0.983088
Aerococcus christensenii	3-Indoxylsulfate	-0.0172674	0.859216	0.910208
Aerococcus christensenii	Kynurenic acid	-0.0839967	0.387428	0.53629
Aerococcus christensenii	Kynurenine	-0.116344	0.230491	0.376646
Aerococcus christensenii	Melatonin	-0.0398787	0.681973	0.80087
Aerococcus christensenii	Quinolinic acid	-0.0276133	0.776655	0.858408
Aerococcus christensenii	Tryptamine	0.414832	8.05441e-06	0.000102694
Aerococcus christensenii	Tryptophan	-0.184566	0.0558493	0.129469
Aerococcus christensenii	Xanthurenic acid	-0.222894	0.0204127	0.0599346
Mobiluncus mulieris	3-Hydroxyanthranilic acid	0.014501	0.881591	0.922956
Mobiluncus mulieris	5-Hydroxyindoleacetic acid	-0.0431747	0.65728	0.785107
Mobiluncus mulieris	N-Acetyltryptophan	-0.0366945	0.706151	0.818493
Mobiluncus mulieris	β-NAD	-0.111905	0.248894	0.396675
Mobiluncus mulieris	Indole-3-acetic acid	0.172142	0.0748371	0.162908
Mobiluncus mulieris	Indole-3-acrylic acid	0.0816802	0.400699	0.543915
Mobiluncus mulieris	Indole-3-aldehyde	-0.0980482	0.312723	0.467122
Mobiluncus mulieris	Indole-3-lactic acid	-0.380475	4.8682e-05	0.000413797
Mobiluncus mulieris	Indole-3-propionic acid	0.201125	0.0368693	0.0953792
Mobiluncus mulieris	3-Indoxylsulfate	0.00644679	0.947204	0.969291
Mobiluncus mulieris	Kynurenic acid	0.124174	0.200406	0.343966
Mobiluncus mulieris	Kynurenine	-0.0877876	0.36629	0.525162
Mobiluncus mulieris	Melatonin	0.0602085	0.535926	0.678459
Mobiluncus mulieris	Quinolinic acid	0.0838702	0.388146	0.53629
Mobiluncus mulieris	Tryptamine	0.0340363	0.726563	0.834029
Mobiluncus mulieris	Tryptophan	-0.319911	0.000737939	0.00381803
Mobiluncus mulieris	Xanthurenic acid	-0.160354	0.0973574	0.202073
Prevotella disiens	3-Hydroxyanthranilic acid	-0.181936	0.0594981	0.136159
Prevotella disiens	5-Hydroxyindoleacetic acid	-0.233827	0.0148676	0.0486948
Prevotella disiens	N-Acetyltryptophan	-0.192328	0.0461379	0.110545
Prevotella disiens	β-NAD	-0.113778	0.241008	0.387574
Prevotella disiens	Indole-3-acetic acid	-0.0179047	0.854076	0.907455
Prevotella disiens	Indole-3-acrylic acid	0.0904978	0.351621	0.510279
Prevotella disiens	Indole-3-aldehyde	-0.240845	0.0120427	0.0419473
Prevotella disiens	Indole-3-lactic acid	-0.127247	0.189403	0.332195
Prevotella disiens	Indole-3-propionic acid	0.0276735	0.776181	0.858408
Prevotella disiens	3-Indoxylsulfate	-0.240683	0.0121024	0.0419473
Prevotella disiens	Kynurenic acid	-0.18332	0.0575543	0.132561
Prevotella disiens	Kynurenine	-0.194733	0.0434296	0.10525
Prevotella disiens	Melatonin	-0.0807324	0.406205	0.547228
Prevotella disiens	Quinolinic acid	-0.291507	0.00220635	0.0100983
Prevotella disiens	Tryptamine	-0.027642	0.776429	0.858408
Prevotella disiens	Tryptophan	-0.160989	0.0960217	0.201646
Prevotella disiens	Xanthurenic acid	-0.232833	0.0153106	0.0493652
Parvimonas	3-Hydroxyanthranilic acid	-0.0113057	0.90755	0.944593
Parvimonas	5-Hydroxyindoleacetic acid	-0.00310919	0.974523	0.982782
Parvimonas	N-Acetyltryptophan	-0.026474	0.785643	0.865662
Parvimonas	β-NAD	-0.329781	0.000491516	0.00270464
Parvimonas	Indole-3-acetic acid	0.39844	1.94807e-05	0.000217332
Parvimonas	Indole-3-acrylic acid	0.291971	0.00216914	0.0100569
Parvimonas	Indole-3-aldehyde	-0.0469843	0.629195	0.76663
Parvimonas	Indole-3-lactic acid	-0.358093	0.000141747	0.000982396
Parvimonas	Indole-3-propionic acid	0.322946	0.000652196	0.00342403
Parvimonas	3-Indoxylsulfate	-0.0582246	0.54947	0.688283
Parvimonas	Kynurenic acid	0.239438	0.0125681	0.0431425
Parvimonas	Kynurenine	-0.164865	0.0881793	0.187381
Parvimonas	Melatonin	0.0750712	0.440011	0.590541
Parvimonas	Quinolinic acid	0.12838	0.185461	0.329401
Parvimonas	Tryptamine	0.242718	0.0113732	0.0406025
Parvimonas	Tryptophan	-0.457769	6.32169e-07	1.41053e-05
Parvimonas	Xanthurenic acid	-0.299613	0.00163196	0.00787312
Mobiluncus	3-Hydroxyanthranilic acid	-0.0428145	0.659962	0.785354
Mobiluncus	5-Hydroxyindoleacetic acid	-0.0884907	0.362448	0.52175
Mobiluncus	N-Acetyltryptophan	-0.0897292	0.355743	0.514171
Mobiluncus	β-NAD	-0.155979	0.106961	0.214523
Mobiluncus	Indole-3-acetic acid	0.141123	0.145163	0.274197
Mobiluncus	Indole-3-acrylic acid	0.124958	0.197554	0.341939
Mobiluncus	Indole-3-aldehyde	-0.144896	0.134603	0.259748
Mobiluncus	Indole-3-lactic acid	-0.388851	3.19731e-05	0.000317066
Mobiluncus	Indole-3-propionic acid	0.131062	0.176365	0.319606
Mobiluncus	3-Indoxylsulfate	-0.0520298	0.592802	0.734828
Mobiluncus	Kynurenic acid	0.0811693	0.403661	0.54586
Mobiluncus	Kynurenine	-0.0616939	0.525894	0.671709
Mobiluncus	Melatonin	0.0835078	0.390207	0.53629
Mobiluncus	Quinolinic acid	0.00734693	0.939845	0.969291
Mobiluncus	Tryptamine	-0.0287996	0.767327	0.858408
Mobiluncus	Tryptophan	-0.387509	3.42271e-05	0.000323485
Mobiluncus	Xanthurenic acid	-0.224644	0.0194205	0.0586119

## Sheet: TSS_taxa_v_metab_clust_stats
cluster_rank	cluster_X	cluster_Y	best_adjusted_pvalue
1	Mobiluncus mulieris;Mobiluncus;BVAB1;Prevotella;Lactobacillus crispatus;Lactobacillus jensenii;Mycoplasma hominis;Prevotella amnii;Sneathia sanguinegens;Prevotella timonensis;Dialister;Sneathia vaginalis;Fastidiosipila;Parvimonas	β-NAD;Kynurenine;Indole-3-lactic acid;Tryptophan;Xanthurenic acid	7.44669e-09
2	Megasphaera lornae;Gardnerella vaginalis;Fannyhessea vaginae	β-NAD;Kynurenine;Indole-3-lactic acid;Tryptophan;Xanthurenic acid	7.74333e-07
3	Mycoplasma hominis;Prevotella amnii;Sneathia sanguinegens;Prevotella timonensis;Dialister;Sneathia vaginalis;Fastidiosipila;Parvimonas	Indole-3-acrylic acid;Indole-3-propionic acid;Indole-3-acetic acid;Tryptamine	1.43253e-05
4	Aerococcus christensenii;Megasphaera lornae;Gardnerella vaginalis;Fannyhessea vaginae	Indole-3-acetic acid;Tryptamine	2.43026e-05
5	Lactobacillus iners	Indole-3-propionic acid	0.00176459
6	Lactobacillus iners	Tryptophan	0.00948814
7	Prevotella disiens	Quinolinic acid	0.0100983
8	Sneathia sanguinegens;Prevotella timonensis;Dialister;Sneathia vaginalis;Fastidiosipila;Parvimonas	Kynurenic acid	0.0170301
9	BVAB1;Prevotella	Indole-3-propionic acid	0.0173723
10	Gardnerella vaginalis	N-Acetyltryptophan	0.0178288
11	Mycoplasma hominis	N-Acetyltryptophan;Indole-3-aldehyde	0.0191279
12	Gardnerella vaginalis	Indole-3-acrylic acid	0.0219956
13	Megasphaera lornae	Indole-3-propionic acid	0.0223567
14	Aerococcus christensenii	N-Acetyltryptophan	0.0290954
15	Lactobacillus crispatus	Indole-3-acetic acid	0.0307089
16	Lactobacillus jensenii	N-Acetyltryptophan	0.0326439
17	Prevotella disiens	5-Hydroxyindoleacetic acid;3-Indoxylsulfate	0.0419473
18	Prevotella disiens	Indole-3-aldehyde	0.0419473
19	Gardnerella vaginalis	Indole-3-propionic acid	0.0476637
20	Lactobacillus iners	Kynurenic acid	0.0486948
21	Lactobacillus crispatus	Indole-3-acrylic acid;Indole-3-propionic acid	0.0486948
22	Prevotella disiens	Xanthurenic acid	0.0493652
23	Aerococcus christensenii	Xanthurenic acid	0.0599346
24	Gardnerella vaginalis;Fannyhessea vaginae	5-Hydroxyindoleacetic acid	0.0646119
25	Lactobacillus crispatus	Indole-3-aldehyde	0.0728095
26	Megasphaera lornae	Kynurenic acid	0.0733597
27	Prevotella bivia	Indole-3-lactic acid	0.0739783
28	Prevotella amnii	N-Acetyltryptophan	0.0800102
29	Mobiluncus mulieris	Indole-3-propionic acid	0.0953792
