# Supplementary material for: Integrated multi-omics analysis uncovers cervicovaginal ecological networks and their association with Chlamydia trachomatis load
Source: Infect Immun. 2026 Jun 12;94(7):e00681-25. doi: 10.1128/iai.00681-25 (PMC13367043; doi:10.1128/iai.00681-25)
Supplement: Data S3 — Linear modeling comparing omics feature abundance in participants stratified by Ct load. [file iai.00681-25-s0003.xlsx]

## Sheet: Omics_features_v_Chlam_burden
Data S3. Linear modeling comparing omics feature abundance in participants stratified by Ct load.
feature	metadata	reference_group	coef	std err	p-value	var_name	q-value	N	N.not.zero	chlamydia_&_taxa_measures
C__MIG	DiseaseState	high_burden	0.817304	0.211727	0.000584017	DiseaseState	0.0297849	31	31	16s_IFU
C__MIG	DiseaseState	high_burden	0.817304	0.211727	0.000584017	DiseaseState	0.0303689	31	31	IAA_IFU
C__IP10	DiseaseState	high_burden	0.73793	0.215476	0.00185715	DiseaseState	0.0473574	31	31	16s_IFU
C__IP10	DiseaseState	high_burden	0.73793	0.215476	0.00185715	DiseaseState	0.0482859	31	31	IAA_IFU
C__IL17A	DiseaseState	high_burden	0.560101	0.173886	0.00314423	DiseaseState	0.0534518	31	26	16s_IFU
C__IL17A	DiseaseState	high_burden	0.560101	0.173886	0.00314423	DiseaseState	0.0544999	31	26	IAA_IFU
C__IFNy	DiseaseState	high_burden	0.505498	0.195642	0.0150775	DiseaseState	0.12447	31	26	16s_IFU
C__RANTES	DiseaseState	high_burden	0.589296	0.232898	0.0170841	DiseaseState	0.12447	31	31	16s_IFU
M__Vag.IndoleacrylicAcid	DiseaseState	high_burden	-2.93116	1.12247	0.0141315	DiseaseState	0.12447	31	14	16s_IFU
M__Vag.IndolepropionicAcid	DiseaseState	high_burden	-3.0204	1.17826	0.015813	DiseaseState	0.12447	31	7	16s_IFU
C__IFNy	DiseaseState	high_burden	0.505498	0.195642	0.0150775	DiseaseState	0.126911	31	26	IAA_IFU
C__RANTES	DiseaseState	high_burden	0.589296	0.232898	0.0170841	DiseaseState	0.126911	31	31	IAA_IFU
M__Vag.IndoleacrylicAcid	DiseaseState	high_burden	-2.93116	1.12247	0.0141315	DiseaseState	0.126911	31	14	IAA_IFU
M__Vag.IndolepropionicAcid	DiseaseState	high_burden	-3.0204	1.17826	0.015813	DiseaseState	0.126911	31	7	IAA_IFU
C__IFNy	DiseaseState	high_burden	0.610921	0.215074	0.00830153	DiseaseState	0.21584	30	24	16s_GCN
C__MIG	DiseaseState	high_burden	0.707134	0.232111	0.00500497	DiseaseState	0.21584	30	30	16s_GCN
C__IFNy	DiseaseState	high_burden	0.610921	0.215074	0.00830153	DiseaseState	0.21584	30	24	IAA_GCN
C__MIG	DiseaseState	high_burden	0.707134	0.232111	0.00500497	DiseaseState	0.21584	30	30	IAA_GCN
C__IL13	DiseaseState	high_burden	0.483911	0.20541	0.025716	DiseaseState	0.303888	30	28	16s_GCN
C__IL17A	DiseaseState	high_burden	0.401868	0.197101	0.0510023	DiseaseState	0.303888	30	24	16s_GCN
C__IL1b	DiseaseState	high_burden	0.581285	0.289807	0.054631	DiseaseState	0.303888	30	30	16s_GCN
C__IL1RA	DiseaseState	high_burden	0.134752	0.065306	0.048456	DiseaseState	0.303888	30	30	16s_GCN
C__IL22	DiseaseState	high_burden	0.397327	0.187286	0.0428645	DiseaseState	0.303888	30	30	16s_GCN
C__IP10	DiseaseState	high_burden	0.552223	0.245379	0.0324589	DiseaseState	0.303888	30	30	16s_GCN
C__RANTES	DiseaseState	high_burden	0.546033	0.225966	0.0224409	DiseaseState	0.303888	30	30	16s_GCN
C__TNFa	DiseaseState	high_burden	0.345957	0.175344	0.0584401	DiseaseState	0.303888	30	30	16s_GCN
C__IL13	DiseaseState	high_burden	0.483911	0.20541	0.025716	DiseaseState	0.303888	30	28	IAA_GCN
C__IL17A	DiseaseState	high_burden	0.401868	0.197101	0.0510023	DiseaseState	0.303888	30	24	IAA_GCN
C__IL1b	DiseaseState	high_burden	0.581285	0.289807	0.054631	DiseaseState	0.303888	30	30	IAA_GCN
C__IL1RA	DiseaseState	high_burden	0.134752	0.065306	0.048456	DiseaseState	0.303888	30	30	IAA_GCN
C__IL22	DiseaseState	high_burden	0.397327	0.187286	0.0428645	DiseaseState	0.303888	30	30	IAA_GCN
C__IP10	DiseaseState	high_burden	0.552223	0.245379	0.0324589	DiseaseState	0.303888	30	30	IAA_GCN
C__RANTES	DiseaseState	high_burden	0.546033	0.225966	0.0224409	DiseaseState	0.303888	30	30	IAA_GCN
C__TNFa	DiseaseState	high_burden	0.345957	0.175344	0.0584401	DiseaseState	0.303888	30	30	IAA_GCN
C__IL10	DiseaseState	high_burden	0.232677	0.12955	0.0829138	DiseaseState	0.469608	31	29	16s_IFU
C__TNFa	DiseaseState	high_burden	0.280281	0.160882	0.09208	DiseaseState	0.469608	31	31	16s_IFU
T__Sneathia_sanguinegens.RC	DiseaseState	high_burden	-0.0162974	0.00917712	0.0862493	DiseaseState	0.469608	31	20	16s_IFU
C__IL10	DiseaseState	high_burden	0.232677	0.12955	0.0829138	DiseaseState	0.478816	31	29	IAA_IFU
C__TNFa	DiseaseState	high_burden	0.280281	0.160882	0.09208	DiseaseState	0.478816	31	31	IAA_IFU
I__Sneathia_sanguinegens.IAA	DiseaseState	high_burden	-2.06765e+08	1.11771e+08	0.0745421	DiseaseState	0.478816	31	20	IAA_IFU
I__g_Mobiluncus.IAA	DiseaseState	high_burden	1.89252e+07	1.11948e+07	0.10203	DiseaseState	0.482323	30	8	IAA_GCN
T__Gardnerella_vaginalis.RC	DiseaseState	high_burden	-0.104657	0.0622919	0.104061	DiseaseState	0.490618	30	29	16s_GCN
T__Lactobacillus_jensenii.RC	DiseaseState	high_burden	-0.00115746	0.000712123	0.115289	DiseaseState	0.490618	30	5	16s_GCN
T__Aerococcus_christensenii.RC	DiseaseState	high_burden	-0.00214826	0.00134957	0.122655	DiseaseState	0.490618	30	19	16s_GCN
C__IL10	DiseaseState	high_burden	0.177896	0.136933	0.20449	DiseaseState	0.517163	30	26	16s_GCN
C__IL1a	DiseaseState	high_burden	0.24797	0.197122	0.2188	DiseaseState	0.517163	30	30	16s_GCN
C__IL6	DiseaseState	high_burden	0.378275	0.261776	0.159548	DiseaseState	0.517163	30	30	16s_GCN
C__IL8	DiseaseState	high_burden	0.208521	0.156805	0.194312	DiseaseState	0.517163	30	30	16s_GCN
T__Lactobacillus_iners.RC	DiseaseState	high_burden	0.18585	0.124975	0.148165	DiseaseState	0.517163	30	30	16s_GCN
T__Megasphaera_lornae.RC	DiseaseState	high_burden	-0.0266448	0.0204852	0.20397	DiseaseState	0.517163	30	22	16s_GCN
T__g_Fastidiosipila.RC	DiseaseState	high_burden	-0.00858672	0.00671615	0.211563	DiseaseState	0.517163	30	20	16s_GCN
M__Vag.Kynurenine	DiseaseState	high_burden	0.900618	0.665797	0.186977	DiseaseState	0.517163	30	28	16s_GCN
M__Vag.Tryptamine	DiseaseState	high_burden	-2.47436	1.90761	0.205183	DiseaseState	0.517163	30	22	16s_GCN
C__IFNa	DiseaseState	high_burden	0.137782	0.124621	0.278306	DiseaseState	0.528262	30	30	16s_GCN
T__Lactobacillus_crispatus.RC	DiseaseState	high_burden	-0.0478913	0.0409766	0.25236	DiseaseState	0.528262	30	9	16s_GCN
T__Fannyhessea_vaginae.RC	DiseaseState	high_burden	-0.0171204	0.0149669	0.262357	DiseaseState	0.528262	30	25	16s_GCN
T__g_Dialister.RC	DiseaseState	high_burden	-0.00201496	0.0018464	0.284449	DiseaseState	0.528262	30	24	16s_GCN
M__Vag.Acetyltryptophan	DiseaseState	high_burden	1.04953	0.895407	0.251021	DiseaseState	0.528262	30	5	16s_GCN
M__Vag.IndoleaceticAcid	DiseaseState	high_burden	-0.900303	0.81396	0.278106	DiseaseState	0.528262	30	18	16s_GCN
C__IFNa	DiseaseState	high_burden	0.180215	0.124735	0.159236	DiseaseState	0.557404	31	31	IAA_IFU
C__IL13	DiseaseState	high_burden	0.339942	0.225951	0.143267	DiseaseState	0.557404	31	29	IAA_IFU
C__IL1b	DiseaseState	high_burden	0.402301	0.279523	0.16079	DiseaseState	0.557404	31	31	IAA_IFU
I__Megasphaera_lornae.IAA	DiseaseState	high_burden	-5.00145e+08	3.2918e+08	0.139499	DiseaseState	0.557404	31	22	IAA_IFU
M__Vag.Tryptamine	DiseaseState	high_burden	2.82601	1.9156	0.150918	DiseaseState	0.557404	31	24	IAA_IFU
C__IFNa	DiseaseState	high_burden	0.180215	0.124735	0.159236	DiseaseState	0.585733	31	31	16s_IFU
C__IL13	DiseaseState	high_burden	0.339942	0.225951	0.143267	DiseaseState	0.585733	31	29	16s_IFU
C__IL1b	DiseaseState	high_burden	0.402301	0.279523	0.16079	DiseaseState	0.585733	31	31	16s_IFU
M__Vag.Tryptamine	DiseaseState	high_burden	2.82601	1.9156	0.150918	DiseaseState	0.585733	31	24	16s_IFU
C__IL10	DiseaseState	high_burden	0.177896	0.136933	0.20449	DiseaseState	0.592752	30	26	IAA_GCN
C__IL6	DiseaseState	high_burden	0.378275	0.261776	0.159548	DiseaseState	0.592752	30	30	IAA_GCN
C__IL8	DiseaseState	high_burden	0.208521	0.156805	0.194312	DiseaseState	0.592752	30	30	IAA_GCN
I__BVAB1.IAA	DiseaseState	high_burden	1.7282e+09	1.22491e+09	0.169294	DiseaseState	0.592752	30	14	IAA_GCN
I__Lactobacillus_jensenii.IAA	DiseaseState	high_burden	-2.72843e+07	2.00109e+07	0.183598	DiseaseState	0.592752	30	5	IAA_GCN
M__Vag.Kynurenine	DiseaseState	high_burden	0.900618	0.665797	0.186977	DiseaseState	0.592752	30	28	IAA_GCN
M__Vag.Tryptamine	DiseaseState	high_burden	-2.47436	1.90761	0.205183	DiseaseState	0.592752	30	22	IAA_GCN
C__IL1a	DiseaseState	high_burden	0.24797	0.197122	0.2188	DiseaseState	0.598821	30	30	IAA_GCN
M__Vag.QuinolinicAcid	DiseaseState	high_burden	0.640778	0.659964	0.339897	DiseaseState	0.609471	30	26	16s_GCN
I__Lactobacillus_iners.IAA	DiseaseState	high_burden	-5.72162e+09	4.24707e+09	0.188352	DiseaseState	0.612142	31	31	IAA_IFU
C__IFNa	DiseaseState	high_burden	0.137782	0.124621	0.278306	DiseaseState	0.626113	30	30	IAA_GCN
I__Lactobacillus_iners.IAA	DiseaseState	high_burden	-4.12716e+09	3.60367e+09	0.261794	DiseaseState	0.626113	30	30	IAA_GCN
I__Lactobacillus_crispatus.IAA	DiseaseState	high_burden	-1.44383e+09	1.37021e+09	0.301016	DiseaseState	0.626113	30	9	IAA_GCN
I__Megasphaera_lornae.IAA	DiseaseState	high_burden	-2.86132e+08	2.65895e+08	0.291063	DiseaseState	0.626113	30	22	IAA_GCN
M__Vag.Acetyltryptophan	DiseaseState	high_burden	1.04953	0.895407	0.251021	DiseaseState	0.626113	30	5	IAA_GCN
M__Vag.IndoleaceticAcid	DiseaseState	high_burden	-0.900303	0.81396	0.278106	DiseaseState	0.626113	30	18	IAA_GCN
I__Fannyhessea_vaginae.IAA	DiseaseState	high_burden	-9.38498e+07	9.51901e+07	0.332616	DiseaseState	0.634689	30	25	IAA_GCN
I__Aerococcus_christensenii.IAA	DiseaseState	high_burden	-1.73773e+07	1.79678e+07	0.341756	DiseaseState	0.634689	30	19	IAA_GCN
M__Vag.QuinolinicAcid	DiseaseState	high_burden	0.640778	0.659964	0.339897	DiseaseState	0.634689	30	26	IAA_GCN
I__Sneathia_vaginalis.IAA	DiseaseState	high_burden	-1.11494e+09	8.91054e+08	0.220839	DiseaseState	0.637978	31	21	IAA_IFU
M__Vag.HydroxyindoleaceticAcid	DiseaseState	high_burden	-1.47384	1.15541	0.212221	DiseaseState	0.637978	31	15	IAA_IFU
C__IL6	DiseaseState	high_burden	0.272707	0.230186	0.245744	DiseaseState	0.638934	31	31	IAA_IFU
I__Prevotella_disiens.IAA	DiseaseState	high_burden	-4.12738e+07	3.41318e+07	0.236335	DiseaseState	0.638934	31	8	IAA_IFU
C__FLT3L	DiseaseState	high_burden	0.109708	0.120338	0.369463	DiseaseState	0.647009	31	28	IAA_IFU
C__IL1RA	DiseaseState	high_burden	0.06826	0.0619628	0.279682	DiseaseState	0.647009	31	31	IAA_IFU
C__IL22	DiseaseState	high_burden	0.200517	0.191698	0.304198	DiseaseState	0.647009	31	31	IAA_IFU
I__Fannyhessea_vaginae.IAA	DiseaseState	high_burden	-9.59776e+07	9.25633e+07	0.308358	DiseaseState	0.647009	31	22	IAA_IFU
I__g_Prevotella.IAA	DiseaseState	high_burden	-1.4666e+08	1.5801e+08	0.360981	DiseaseState	0.647009	31	13	IAA_IFU
I__Mycoplasma_hominis.IAA	DiseaseState	high_burden	-2.11308e+08	2.33546e+08	0.373037	DiseaseState	0.647009	31	15	IAA_IFU
M__Vag.IndoleaceticAcid	DiseaseState	high_burden	-0.688223	0.738779	0.359251	DiseaseState	0.647009	31	21	IAA_IFU
M__Vag.IndolelacticAcid	DiseaseState	high_burden	-0.790115	0.873705	0.373274	DiseaseState	0.647009	31	30	IAA_IFU
M__Vag.KynurenicAcid	DiseaseState	high_burden	-0.60208	0.614421	0.335234	DiseaseState	0.647009	31	22	IAA_IFU
M__Vag.Tryptophan	DiseaseState	high_burden	-0.963257	0.96592	0.326895	DiseaseState	0.647009	31	31	IAA_IFU
M__Vag.IndolepropionicAcid	DiseaseState	high_burden	-1.26187	1.40133	0.375545	DiseaseState	0.650944	30	8	16s_GCN
T__g_Fastidiosipila.RC	DiseaseState	high_burden	-0.00728795	0.00547248	0.193317	DiseaseState	0.657278	31	17	16s_IFU
M__Vag.IndolepropionicAcid	DiseaseState	high_burden	-1.26187	1.40133	0.375545	DiseaseState	0.673391	30	8	IAA_GCN
C__FLT3L	DiseaseState	high_burden	0.109708	0.120338	0.369463	DiseaseState	0.673762	31	28	16s_IFU
C__IL1RA	DiseaseState	high_burden	0.06826	0.0619628	0.279682	DiseaseState	0.673762	31	31	16s_IFU
C__IL22	DiseaseState	high_burden	0.200517	0.191698	0.304198	DiseaseState	0.673762	31	31	16s_IFU
C__IL6	DiseaseState	high_burden	0.272707	0.230186	0.245744	DiseaseState	0.673762	31	31	16s_IFU
T__Lactobacillus_iners.RC	DiseaseState	high_burden	0.125707	0.127478	0.332235	DiseaseState	0.673762	31	31	16s_IFU
T__Megasphaera_lornae.RC	DiseaseState	high_burden	-0.0179253	0.0208205	0.396331	DiseaseState	0.673762	31	22	16s_IFU
T__g_Prevotella.RC	DiseaseState	high_burden	-0.0129898	0.0126393	0.312572	DiseaseState	0.673762	31	13	16s_IFU
T__Prevotella_timonensis.RC	DiseaseState	high_burden	-0.00966683	0.0110018	0.386807	DiseaseState	0.673762	31	17	16s_IFU
T__Lactobacillus_jensenii.RC	DiseaseState	high_burden	0.00663819	0.00671572	0.331105	DiseaseState	0.673762	31	9	16s_IFU
T__g_Dialister.RC	DiseaseState	high_burden	-0.001686	0.00180739	0.358605	DiseaseState	0.673762	31	21	16s_IFU
M__Vag.HydroxyindoleaceticAcid	DiseaseState	high_burden	-1.47384	1.15541	0.212221	DiseaseState	0.673762	31	15	16s_IFU
M__Vag.IndoleaceticAcid	DiseaseState	high_burden	-0.688223	0.738779	0.359251	DiseaseState	0.673762	31	21	16s_IFU
M__Vag.IndolelacticAcid	DiseaseState	high_burden	-0.790115	0.873705	0.373274	DiseaseState	0.673762	31	30	16s_IFU
M__Vag.KynurenicAcid	DiseaseState	high_burden	-0.60208	0.614421	0.335234	DiseaseState	0.673762	31	22	16s_IFU
M__Vag.Tryptophan	DiseaseState	high_burden	-0.963257	0.96592	0.326895	DiseaseState	0.673762	31	31	16s_IFU
T__Prevotella_disiens.RC	DiseaseState	high_burden	-0.00115904	0.00148586	0.441684	DiseaseState	0.726641	31	8	16s_IFU
I__Mobiluncus_mulieris.IAA	DiseaseState	high_burden	1.88639e+07	2.31201e+07	0.421438	DiseaseState	0.730492	30	9	IAA_GCN
M__Vag.IndoleacrylicAcid	DiseaseState	high_burden	-1.08431	1.37631	0.437408	DiseaseState	0.733717	30	11	16s_GCN
M__Vag.IndoleacrylicAcid	DiseaseState	high_burden	-1.08431	1.37631	0.437408	DiseaseState	0.733717	30	11	IAA_GCN
M__Vag.bNAD	DiseaseState	high_burden	-0.485675	0.655652	0.4648	DiseaseState	0.740775	31	31	16s_IFU
T__BVAB1.RC	DiseaseState	high_burden	0.0350962	0.0485632	0.475863	DiseaseState	0.773277	30	14	16s_GCN
M__Vag.bNAD	DiseaseState	high_burden	-0.485675	0.655652	0.4648	DiseaseState	0.779665	31	31	IAA_IFU
T__g_Mobiluncus.RC	DiseaseState	high_burden	0.00143188	0.00217324	0.515361	DiseaseState	0.793283	30	8	16s_GCN
M__Vag.HydroxyindoleaceticAcid	DiseaseState	high_burden	-0.795308	1.21676	0.518685	DiseaseState	0.793283	30	14	16s_GCN
I__g_Prevotella.IAA	DiseaseState	high_burden	1.11278e+08	1.7152e+08	0.521768	DiseaseState	0.797998	30	17	IAA_GCN
I__Prevotella_timonensis.IAA	DiseaseState	high_burden	1.41397e+08	2.14985e+08	0.516099	DiseaseState	0.797998	30	18	IAA_GCN
M__Vag.HydroxyindoleaceticAcid	DiseaseState	high_burden	-0.795308	1.21676	0.518685	DiseaseState	0.797998	30	14	IAA_GCN
C__FLT3L	DiseaseState	high_burden	0.0610168	0.115405	0.601167	DiseaseState	0.815079	30	27	16s_GCN
C__IL18	DiseaseState	high_burden	0.0624964	0.136999	0.651778	DiseaseState	0.815079	30	30	16s_GCN
T__Sneathia_sanguinegens.RC	DiseaseState	high_burden	-0.00594432	0.0147337	0.689682	DiseaseState	0.815079	30	21	16s_GCN
T__Prevotella_amnii.RC	DiseaseState	high_burden	-0.00689123	0.0113497	0.548629	DiseaseState	0.815079	30	17	16s_GCN
T__g_Prevotella.RC	DiseaseState	high_burden	-0.0093613	0.0184067	0.615031	DiseaseState	0.815079	30	17	16s_GCN
T__Mycoplasma_hominis.RC	DiseaseState	high_burden	-0.00519908	0.0125735	0.682394	DiseaseState	0.815079	30	17	16s_GCN
T__Mobiluncus_mulieris.RC	DiseaseState	high_burden	0.00146512	0.0027908	0.603729	DiseaseState	0.815079	30	9	16s_GCN
M__Vag.IndolelacticAcid	DiseaseState	high_burden	-0.459201	0.797923	0.569553	DiseaseState	0.815079	30	29	16s_GCN
M__Vag.KynurenicAcid	DiseaseState	high_burden	-0.309273	0.668967	0.647429	DiseaseState	0.815079	30	18	16s_GCN
M__Vag.Tryptophan	DiseaseState	high_burden	-0.372832	0.885801	0.677042	DiseaseState	0.815079	30	30	16s_GCN
I__BVAB1.IAA	DiseaseState	high_burden	6.86587e+08	1.21698e+09	0.576974	DiseaseState	0.820632	31	11	IAA_IFU
I__Prevotella_timonensis.IAA	DiseaseState	high_burden	-1.24933e+08	2.0782e+08	0.552404	DiseaseState	0.820632	31	17	IAA_IFU
I__Lactobacillus_jensenii.IAA	DiseaseState	high_burden	-1.79225e+07	2.72951e+07	0.516603	DiseaseState	0.820632	31	9	IAA_IFU
I__g_Dialister.IAA	DiseaseState	high_burden	-3.25044e+07	5.86855e+07	0.583911	DiseaseState	0.820632	31	21	IAA_IFU
I__g_Parvimonas.IAA	DiseaseState	high_burden	-8.13481e+06	1.31569e+07	0.54121	DiseaseState	0.820632	31	14	IAA_IFU
M__Vag.QuinolinicAcid	DiseaseState	high_burden	-0.340753	0.588725	0.567194	DiseaseState	0.820632	31	27	IAA_IFU
T__Prevotella_timonensis.RC	DiseaseState	high_burden	0.00444694	0.0119333	0.712216	DiseaseState	0.823005	30	18	16s_GCN
C__FLT3L	DiseaseState	high_burden	0.0610168	0.115405	0.601167	DiseaseState	0.838243	30	27	IAA_GCN
C__IL18	DiseaseState	high_burden	0.0624964	0.136999	0.651778	DiseaseState	0.838243	30	30	IAA_GCN
I__Sneathia_vaginalis.IAA	DiseaseState	high_burden	-4.06589e+08	9.07748e+08	0.657665	DiseaseState	0.838243	30	22	IAA_GCN
I__Mycoplasma_hominis.IAA	DiseaseState	high_burden	-1.06001e+08	2.43604e+08	0.666798	DiseaseState	0.838243	30	17	IAA_GCN
I__g_Parvimonas.IAA	DiseaseState	high_burden	6.62929e+06	1.3539e+07	0.628199	DiseaseState	0.838243	30	16	IAA_GCN
M__Vag.IndolelacticAcid	DiseaseState	high_burden	-0.459201	0.797923	0.569553	DiseaseState	0.838243	30	29	IAA_GCN
M__Vag.KynurenicAcid	DiseaseState	high_burden	-0.309273	0.668967	0.647429	DiseaseState	0.838243	30	18	IAA_GCN
M__Vag.Tryptophan	DiseaseState	high_burden	-0.372832	0.885801	0.677042	DiseaseState	0.838243	30	30	IAA_GCN
I__Prevotella_bivia.IAA	DiseaseState	high_burden	8.68166e+06	2.24481e+07	0.70187	DiseaseState	0.848773	30	15	IAA_GCN
I__Sneathia_sanguinegens.IAA	DiseaseState	high_burden	-4.11707e+07	1.17125e+08	0.727838	DiseaseState	0.860172	30	21	IAA_GCN
M__Vag.QuinolinicAcid	DiseaseState	high_burden	-0.340753	0.588725	0.567194	DiseaseState	0.876572	31	27	16s_IFU
I__Aerococcus_christensenii.IAA	DiseaseState	high_burden	-8.10724e+06	1.76635e+07	0.649668	DiseaseState	0.889019	31	18	IAA_IFU
C__IL18	DiseaseState	high_burden	0.04706	0.129462	0.718864	DiseaseState	0.889953	31	31	16s_IFU
C__IL1a	DiseaseState	high_burden	0.048097	0.200307	0.81193	DiseaseState	0.889953	31	31	16s_IFU
C__IL8	DiseaseState	high_burden	0.0391477	0.139551	0.781065	DiseaseState	0.889953	31	31	16s_IFU
T__Gardnerella_vaginalis.RC	DiseaseState	high_burden	-0.0253737	0.0579967	0.664989	DiseaseState	0.889953	31	30	16s_IFU
T__Lactobacillus_crispatus.RC	DiseaseState	high_burden	0.0181516	0.0626364	0.774036	DiseaseState	0.889953	31	14	16s_IFU
T__Sneathia_vaginalis.RC	DiseaseState	high_burden	-0.0344783	0.0662034	0.606465	DiseaseState	0.889953	31	21	16s_IFU
T__BVAB1.RC	DiseaseState	high_burden	-0.0149062	0.0401316	0.713015	DiseaseState	0.889953	31	11	16s_IFU
T__Prevotella_amnii.RC	DiseaseState	high_burden	0.0024527	0.0135612	0.857734	DiseaseState	0.889953	31	14	16s_IFU
T__Fannyhessea_vaginae.RC	DiseaseState	high_burden	-0.00460832	0.0146372	0.755141	DiseaseState	0.889953	31	22	16s_IFU
T__Mycoplasma_hominis.RC	DiseaseState	high_burden	-0.00146958	0.00610895	0.811587	DiseaseState	0.889953	31	15	16s_IFU
T__Prevotella_bivia.RC	DiseaseState	high_burden	0.000745424	0.00460406	0.872503	DiseaseState	0.889953	31	16	16s_IFU
T__Aerococcus_christensenii.RC	DiseaseState	high_burden	-0.000303849	0.00140075	0.829791	DiseaseState	0.889953	31	18	16s_IFU
T__Mobiluncus_mulieris.RC_Cluster35	DiseaseState	high_burden	-0.000537495	0.00251386	0.83219	DiseaseState	0.889953	31	7	16s_IFU
T__g_Parvimonas.RC	DiseaseState	high_burden	-0.000289626	0.000790689	0.716803	DiseaseState	0.889953	31	14	16s_IFU
M__Vag.Acetyltryptophan	DiseaseState	high_burden	-0.194073	0.949888	0.839537	DiseaseState	0.889953	31	7	16s_IFU
M__Vag.Kynurenine	DiseaseState	high_burden	0.0950185	0.51458	0.854787	DiseaseState	0.889953	31	30	16s_IFU
M__Vag.XanthurenicAcid	DiseaseState	high_burden	-0.306705	0.896571	0.734753	DiseaseState	0.889953	31	19	16s_IFU
I__g_Fastidiosipila.IAA	DiseaseState	high_burden	3.29543e+07	1.15156e+08	0.776854	DiseaseState	0.897698	30	20	IAA_GCN
T__Prevotella_disiens.RC	DiseaseState	high_burden	0.000410716	0.00168926	0.809674	DiseaseState	0.907009	30	10	16s_GCN
T__g_Parvimonas.RC	DiseaseState	high_burden	0.000177186	0.000833754	0.833244	DiseaseState	0.907009	30	16	16s_GCN
M__Vag.bNAD	DiseaseState	high_burden	-0.147348	0.710631	0.837239	DiseaseState	0.907009	30	30	16s_GCN
T__Sneathia_vaginalis.RC	DiseaseState	high_burden	0.0109615	0.060563	0.857676	DiseaseState	0.910187	30	22	16s_GCN
I__Prevotella_disiens.IAA	DiseaseState	high_burden	-8.76908e+06	3.63858e+07	0.811309	DiseaseState	0.917132	30	10	IAA_GCN
M__Vag.bNAD	DiseaseState	high_burden	-0.147348	0.710631	0.837239	DiseaseState	0.926307	30	30	IAA_GCN
M__Vag.XanthurenicAcid	DiseaseState	high_burden	0.121393	0.882852	0.891619	DiseaseState	0.927283	30	15	16s_GCN
I__Prevotella_amnii.IAA	DiseaseState	high_burden	4.51061e+07	2.49145e+08	0.857637	DiseaseState	0.927283	30	17	IAA_GCN
I__g_Dialister.IAA	DiseaseState	high_burden	-9.1939e+06	6.05446e+07	0.880391	DiseaseState	0.927283	30	24	IAA_GCN
M__Vag.XanthurenicAcid	DiseaseState	high_burden	0.121393	0.882852	0.891619	DiseaseState	0.927283	30	15	IAA_GCN
C__IL18	DiseaseState	high_burden	0.04706	0.129462	0.718864	DiseaseState	0.931881	31	31	IAA_IFU
I__Gardnerella_vaginalis.IAA	DiseaseState	high_burden	-4.27056e+08	1.11895e+09	0.705496	DiseaseState	0.931881	31	30	IAA_IFU
M__Vag.XanthurenicAcid	DiseaseState	high_burden	-0.306705	0.896571	0.734753	DiseaseState	0.931881	31	19	IAA_IFU
C__IL8	DiseaseState	high_burden	0.0391477	0.139551	0.781065	DiseaseState	0.944544	31	31	IAA_IFU
I__g_Fastidiosipila.IAA	DiseaseState	high_burden	-3.17398e+07	1.12052e+08	0.778991	DiseaseState	0.944544	31	17	IAA_IFU
M__Vag.Indoxylsulfate	DiseaseState	high_burden	0.0527745	0.788011	0.947064	DiseaseState	0.947064	31	31	16s_IFU
C__IL1a	DiseaseState	high_burden	0.048097	0.200307	0.81193	DiseaseState	0.959553	31	31	IAA_IFU
T__Prevotella_bivia.RC	DiseaseState	high_burden	0.00032995	0.00472498	0.944825	DiseaseState	0.963351	30	15	16s_GCN
M__Vag.Indoxylsulfate	DiseaseState	high_burden	0.0285893	0.663298	0.965926	DiseaseState	0.965926	30	29	16s_GCN
M__Vag.Acetyltryptophan	DiseaseState	high_burden	-0.194073	0.949888	0.839537	DiseaseState	0.966281	31	7	IAA_IFU
M__Vag.Kynurenine	DiseaseState	high_burden	0.0950185	0.51458	0.854787	DiseaseState	0.966281	31	30	IAA_IFU
I__Gardnerella_vaginalis.IAA	DiseaseState	high_burden	4.14389e+07	1.0688e+09	0.969348	DiseaseState	0.969348	30	29	IAA_GCN
M__Vag.Indoxylsulfate	DiseaseState	high_burden	0.0285893	0.663298	0.965926	DiseaseState	0.969348	30	29	IAA_GCN
I__Lactobacillus_crispatus.IAA	DiseaseState	high_burden	-2.98288e+07	1.81567e+09	0.987005	DiseaseState	0.987005	31	14	IAA_IFU
I__Prevotella_amnii.IAA	DiseaseState	high_burden	-8.78253e+06	2.45621e+08	0.971722	DiseaseState	0.987005	31	14	IAA_IFU
I__Prevotella_bivia.IAA	DiseaseState	high_burden	2.7954e+06	2.18562e+07	0.899111	DiseaseState	0.987005	31	16	IAA_IFU
I__Mobiluncus_mulieris.IAA	DiseaseState	high_burden	2.40642e+06	2.23842e+07	0.915129	DiseaseState	0.987005	31	7	IAA_IFU
I__g_Mobiluncus.IAA	DiseaseState	high_burden	370807	1.02556e+07	0.971405	DiseaseState	0.987005	31	5	IAA_IFU
M__Vag.Indoxylsulfate	DiseaseState	high_burden	0.0527745	0.788011	0.947064	DiseaseState	0.987005	31	31	IAA_IFU
