# Supplementary material for: Integrated multi-omics analysis uncovers cervicovaginal ecological networks and their association with Chlamydia trachomatis load
Source: Infect Immun. 2026 Jun 12;94(7):e00681-25. doi: 10.1128/iai.00681-25 (PMC13367043; doi:10.1128/iai.00681-25)
Supplement: Data S4 — Inter-omic network summary and feature correlations. [file iai.00681-25-s0004.xlsx]

## Sheet: Inter-Omic Network Metrics
Data S4. Inter-omic network summary and feature correlations.
Taxa_measure_Chlamydia_burden Grouping	module_n	feature_n	AUROC	mean_shuffled_AUROC	inter_omics_corr	mean_shuffled_inter_omics_cor
IAA_GCN	6	2	0.69949	0.715773	NA	NaN
IAA_GCN	5	2	0.734184	0.704763	NA	NaN
IAA_GCN	4	2	0.760034	0.732893	0.502722	0.148498
IAA_GCN	3	3	0.810828	0.72373	0.0732968	0.134551
IAA_GCN	2	4	0.739314	0.723788	0.356822	0.152736
IAA_GCN	1	2	0.692744	0.736186	0.424341	0.116636
IAA_IFU	3	2	0.718707	0.707686	NA	NaN
IAA_IFU	2	2	0.699008	0.698814	NA	NaN
IAA_IFU	1	6	0.890505	0.739259	0.158772	0.166331
16s_IFU	4	2	0.698696	0.730204	0.307925	0.150632
16s_IFU	3	7	0.870153	0.73324	0.25911	0.170564
16s_IFU	2	2	0.775	0.73319	0.27185	0.177315
16s_IFU	1	7	0.706944	0.730688	0.279844	0.171804
16s_GCN	2	7	0.862402	0.745592	0.214318	0.151299
16s_GCN	1	2	0.705163	0.756327	NA	NaN

## Sheet: IAA_GCN_feature_v_burden_corr
feature	type	color	new_hex	chlam_corr_coef	chlam_corr_p_val	chlam_corr_fdr	Taxa_abund_chlamydia_var	module_num
IndolelacticAcid	Metabolite	#FBFDFC	#FBFDFC	0.0271715	0.886664	0.886664	IAA_GCN	6
Tryptophan	Metabolite	#FEFBFD	#FEFBFD	-0.0396437	0.835235	0.886664	IAA_GCN	6
Lactobacillus iners	Taxa	#FDFEFD	#FDFEFD	0.0142539	0.940407	0.940407	IAA_GCN	5
Megasphaera lornae	Taxa	#F7E6F3	#F7E6F3	-0.236856	0.207592	0.415184	IAA_GCN	5
RANTES	Cytokine	#CDE3D2	#CDE3D2	0.377729	0.0395961	0.0791922	IAA_GCN	4
HydroxyanthranilicAcid	Metabolite	#EAF3EC	#EAF3EC	0.160388	0.397188	0.397188	IAA_GCN	4
MIG	Cytokine	#B0D4B9	#B0D4B9	0.595323	0.000519683	0.00155905	IAA_GCN	3
BVAB1	Taxa	#F5E0F0	#F5E0F0	-0.300499	0.106635	0.159952	IAA_GCN	3
Mobiluncus	Taxa	#F2F8F4	#F2F8F4	0.0939833	0.621313	0.621313	IAA_GCN	3
IL1RA	Cytokine	#C8E1CE	#C8E1CE	0.414922	0.0226118	0.0904472	IAA_GCN	2
Aerococcus christensenii	Taxa	#F4DDEF	#F4DDEF	-0.32064	0.0840707	0.168141	IAA_GCN	2
IndoleaceticAcid	Metabolite	#F5E1F1	#F5E1F1	-0.283996	0.128278	0.171037	IAA_GCN	2
Tryptamine	Metabolite	#FBF4FA	#FBF4FA	-0.108698	0.567481	0.567481	IAA_GCN	2
FLT3L	Cytokine	#E8F3EB	#E8F3EB	0.168152	0.374424	0.720746	IAA_GCN	1
Fannyhessea vaginae	Taxa	#FDF8FC	#FDF8FC	-0.0680804	0.720746	0.720746	IAA_GCN	1

## Sheet: IAA_IFU_feature_v_burden_corr
feature	type	color	new_hex	chlam_corr_coef	chlam_corr_p_val	chlam_corr_fdr	Taxa_abund_chlamydia_var	module_num
IndolelacticAcid	Metabolite	#FBFDFC	#FBFDFC	0.0288598	0.877521	0.877521	IAA_IFU	3
Tryptophan	Metabolite	#FEFCFD	#FEFCFD	-0.0322906	0.863089	0.877521	IAA_IFU	3
Lactobacillus iners	Taxa	#FAFCFA	#FAFCFA	0.0409687	0.826789	0.826789	IAA_IFU	2
Megasphaera lornae	Taxa	#F8EAF5	#F8EAF5	-0.196539	0.289283	0.578566	IAA_IFU	2
IL17A	Cytokine	#CDE4D2	#CDE4D2	0.376161	0.0370146	0.0740291	IAA_IFU	1
IP10	Cytokine	#BCDAC4	#BCDAC4	0.500707	0.0041191	0.0123573	IAA_IFU	1
MIG	Cytokine	#B3D5BB	#B3D5BB	0.571342	0.0007875	0.004725	IAA_IFU	1
Sneathia sanguinegens	Taxa	#FCF5FA	#FCF5FA	-0.100127	0.592012	0.592012	IAA_IFU	1
IndoleacrylicAcid	Metabolite	#F8E8F4	#F8E8F4	-0.215599	0.244085	0.292902	IAA_IFU	1
IndolepropionicAcid	Metabolite	#F4DDEF	#F4DDEF	-0.322007	0.0772993	0.115949	IAA_IFU	1

## Sheet: TSS_IFU_feature_v_burden_corr
feature	type	color	new_hex	chlam_corr_coef	chlam_corr_p_val	chlam_corr_fdr	Taxa_abund_chlamydia_var	module_num
IL1RA	Cytokine	#DBECDF	#DBECDF	0.266196	0.147764	0.295527	16s_IFU	4
Kynurenine	Metabolite	#F6FAF6	#F6FAF6	0.0704339	0.706536	0.706536	16s_IFU	4
IL17A	Cytokine	#CDE4D2	#CDE4D2	0.376161	0.0370146	0.0863673	16s_IFU	3
IP10	Cytokine	#BCDAC4	#BCDAC4	0.500707	0.0041191	0.0144169	16s_IFU	3
MIG	Cytokine	#B3D5BB	#B3D5BB	0.571342	0.0007875	0.0055125	16s_IFU	3
HydroxyindoleaceticAcid	Metabolite	#F8EAF5	#F8EAF5	-0.204098	0.270759	0.315886	16s_IFU	3
IndoleacrylicAcid	Metabolite	#F8E8F4	#F8E8F4	-0.215599	0.244085	0.315886	16s_IFU	3
IndolepropionicAcid	Metabolite	#F4DDEF	#F4DDEF	-0.322007	0.0772993	0.135274	16s_IFU	3
Sneathia sanguinegens	Taxa	#F9EDF6	#F9EDF6	-0.175067	0.346204	0.346204	16s_IFU	3
IFNy	Cytokine	#C2DDC8	#C2DDC8	0.460894	0.00906958	0.0181392	16s_IFU	2
Tryptamine	Metabolite	#FEFBFD	#FEFBFD	-0.0393582	0.833501	0.833501	16s_IFU	2
FLT3L	Cytokine	#F1F8F3	#F1F8F3	0.10111	0.588361	0.973778	16s_IFU	1
IL18	Cytokine	#F3F8F4	#F3F8F4	0.0900101	0.630133	0.973778	16s_IFU	1
IL22	Cytokine	#CDE4D2	#CDE4D2	0.374804	0.0377576	0.264303	16s_IFU	1
IndolelacticAcid	Metabolite	#FBFDFC	#FBFDFC	0.0288598	0.877521	0.973778	16s_IFU	1
Tryptophan	Metabolite	#FEFCFD	#FEFCFD	-0.0322906	0.863089	0.973778	16s_IFU	1
XanthurenicAcid	Metabolite	#FFFEFF	#FFFEFF	-0.00615664	0.973778	0.973778	16s_IFU	1
Prevotella amnii	Taxa	#FAEFF7	#FAEFF7	-0.156764	0.399687	0.973778	16s_IFU	1

## Sheet: TSS_GCN_feature_v_burden_corr
feature	type	color	new_hex	chlam_corr_coef	chlam_corr_p_val	chlam_corr_fdr	Taxa_abund_chlamydia_var	module_num
IL1RA	Cytokine	#C8E1CE	#C8E1CE	0.414922	0.0226118	0.058821	16s_GCN	2
IL22	Cytokine	#C9E1CE	#C9E1CE	0.408004	0.025209	0.058821	16s_GCN	2
MIG	Cytokine	#B0D4B9	#B0D4B9	0.595323	0.000519683	0.00363778	16s_GCN	2
HydroxyanthranilicAcid	Metabolite	#EAF3EC	#EAF3EC	0.160388	0.397188	0.397188	16s_GCN	2
IndolepropionicAcid	Metabolite	#F2D9ED	#F2D9ED	-0.361465	0.0496888	0.0869553	16s_GCN	2
Lactobacillus iners	Taxa	#DBEBDE	#DBEBDE	0.27127	0.147052	0.205873	16s_GCN	2
Fastidiosipila	Taxa	#F9EDF6	#F9EDF6	-0.175864	0.352584	0.397188	16s_GCN	2
FLT3L	Cytokine	#E8F3EB	#E8F3EB	0.168152	0.374424	0.572325	16s_GCN	1
IL18	Cytokine	#F1F7F2	#F1F7F2	0.10735	0.572325	0.572325	16s_GCN	1
